# Supplementary material for: The age-dependent regulation of pancreatic islet landscape is fueled by a HNF1a-immune signaling loop
Source: Mech Ageing Dev. Author manuscript; Available in PMC 2025 Dec 16. (PMC12706456; doi:10.1016/j.mad.2024.111951)
Supplement: Table S3 [file NIHMS2123777-supplement-Table_S3.xlsx]

## Sheet: Sheet1
MOUSE LINE	CONTROL (MIXED BACKGROUND)			Hnf1a HTZ			NSG				COMPARISON	Hnf1a HTZ vs CONTROL					MOUSE LINE	CONTROL (MIXED BACKGROUND)
STAGE	maturation	adulthood	ageing initiation	maturation	adulthood	ageing initiation	maturation	adulthood	ageing initiation		AGE	6-week-old	12-week-old	24-week-old	40-week-old		COMPARISON	40-wo vs 12-wo
COMPARISON	12-wo vs 6-wo	24-wo vs 12-wo	40-wo vs 24-wo	12-wo vs 6-wo	24-wo vs 12-wo	40-wo vs 24-wo	12-wo vs 6-wo	24-wo vs 12-wo	40-wo vs 24-wo		DEG NO	297	7435	3761	852		DEG NO	3612
DEG NO	2558	2453	1066	4557	3000	2723	297	533	1508			Gm10184	Sis	Sis	Muc6			Gm5616
	1110002E22Rik	Amy2a1	Defa24	Gm48275	Camp	Igkj5	Amy2a1	Zfp967	Tfap2b			Gm38246	Prap1	Cyp3a11	Sprr2a1			Usf2-ps1
	1110020A21Rik	Gm3952	Defa31	Gm28635	Ngp	Igkj2	Gm42416	Gm11632	Dbh			Trpc2	Clca1	Clca4b	Gm28635			Gm20458
	1110059E24Rik	Gm6166	Clca3b	Fam177a	Car1	Gm14236	Gm2274	Gm20458	Vwc2l			Hmga1b	Clca4b	Ccdc7a	Ceacam18			Gm6916
	1500004A13Rik	Ifi202b	Pla2g2a	Gm20671	Slc4a1	Gm49450	Gm26602	Rpl9-ps6	Slc6a2			Gm20521	Apob	Prap1	Dbh			Ugt1a10
	1500015O10Rik	Gm4956	Gm7861	Gm21974	Btnl10	Zfp935	Ngp	Hist1h2bj	Hand1			Gm20649	Alpi	Apoa1	Clca3b			Gm42457
	1500017E21Rik	Gm28635	Tfap2b	Reg3a	Kel	Gm10184	Pagr1b	Zfp708	1700011L22Rik			Fam205a3	Cps1	Sectm1b	S100g			Ugt1a8
	1600010M07Rik	Gm7592	Hand1	Gm11007	Gypa	Gm47295	Gm17344	Ms4a1	Syt10			Gm49804	2010106E10Rik	Mep1b	Clca4a			Gm6563
	1700001O22Rik	Gm20657	Defa17	Gm2007	Slfn14	Muc6	Gm26776	Gm44170	Gm26716			Gm20489	Akp3	Cyp3a25	Gria1			Gm6685
	1700022I11Rik	Reg2	Defa37	Gm45713	Trim10	Gm24245	Gm10434	Gm6563	Tbx20			AC124742.1	Cyp3a11	Apoc3	Cyp2c68			Gm9923
	1700023F06Rik	Gm15429	AY761184	Cox8b	Gm10801	Gm42878	Gm29477	Aqp9	Gm26695			Fam205a4	Mep1b	Adh6a	Gm49450			Rpl9-ps6
	1700026F02Rik	Gm43191	Defa29	Gm10637	Spta1	Gm26822	Ppp1r32	Npcd	Gria1			Fgf23	Apoc3	Treh	Ugt2b38			RP24-285L8.3
	1700030K09Rik	Gm6645	Gm11007	Reg3b	Rhag	Gm49510	Mpo	Defa31	Zfp969			4632433K11Rik	Abcg8	Gm36684	Gm7861			Gm42846
	1700047I17Rik2	Gm11273	Defa30	Gm22000	Slc25a21	Gm49387	Nppa	Nanp	Amy2a1			A230065N10Rik	Apoa1	2010106E10Rik	Akp3			Hist1h2ba
	1700063D05Rik	Klk1b1	Ang4	Cckbr	Fcnb	Gm20479	Clec4a4	Car3	Gm12505			Gm28052	S100g	Fabp2	Sprr2a3			Ifi44l
	1700108N11Rik	Gm26649	S100g	Gm14004	Gm21738	Rdh16f1	Zfp969	Zfp978	Trim55			Gm16006	Defa31	Gm20458	Isx			Gm28901
	1700109H08Rik	Gm20659	Slc6a2	4930597A21Rik	Treml1	Gm5771	Glycam1	Nme9	Gm26821			Vsig4	Cyp3a25	Ifi202b	Tfap2b			Gm26540
	1700110K17Rik	Gm17139	Gm29331	Gm43634	Gm10800	Gm49358	Fam19a4	Heatr9	Cyp2j12			Gm20422	Tmprss15	Gm9936	Slc6a2			Gm10801
	1700113H08Rik	Gm20489	Gm15319	1810063I02Rik	Gm10721	Gm23935	Gpx6	Cd5l	Gata3			Rhox5	Gm28037	Grp	Tmprss15			Ugt1a6b
	1700123O20Rik	4930404A12Rik	Zfp969	Serpinb5	Epb42	Adat3	Tcp10c	Klri1	5031410I06Rik			Hist2h2aa1	Gsta1	Slc9a3	Defa37			Gm18733
	1810007C17Rik	Gm37301	Gm27232	Gad2	Gp6	Gm44805	Gpr37	Mcpt2	Orm3			Gm43064	Slc13a1	Alpi	Gm2061			Gm26858
	1810008B01Rik	Gm15501	Itln1	Htr3b	Elane	Gm24270	A930001C03Rik	Gm26535	Gm12371			BC051077	Sectm1b	Gm28052	Gm37988			Gm20503
	1810009J06Rik	Gm44503	Gm21974	Duxbl2	Redrum	Gm49513	RP23-385F3.2	Aadat	Tll2			Slc26a1	Apoa4	Npcd	Ugt2b5			Gm8810
	1810010D01Rik	Tdpoz4	Gm20521	Reg2	Gm20161	Gm44503	N4bp2os	Serpinb9b	Mtnr1a			A230059L01Rik	Defa24	Tmprss15	Gm49804			Gm26695
	1810010K12Rik	RP23-34E4.7	Igkv5-40-1	Pagr1b	Ppbp	Snord104	Csn3	Ly6i	Hmx1			Hist1h2bl	Gm5485	DXBay18	Hsd17b2			Gm5763
	1810018F18Rik	Ighg2c	Gm6768	Gm42416	Gm20458	Gm49380	Gm13304	Gpr55	Hoxc8			4930503B20Rik	Aldob	Clec2h	Cyp2c55			Gm18953
	1810032O08Rik	Gm36888	Dbh	Gm31615	Acmsd	Gm15564	Gm10406	Klkb1_2	Hist1h2ao			Capn11	Gm36684	Apoa4	G6pc			Gm9531
	1810053B23Rik	Gm42893	Defa23	1810035K13Rik	Ltf	Snord34	Cyp2c44	Gm10851	Gm20538			Gm9918	Clrn3	Clca4a	Trim40			Oaz1-ps
	1810055G02Rik	Fcer1a	Gm10184	Tmem212	Mpo	Rnu73b	Havcr1	BC094916	Zim3			A830052D11Rik	Gip	Akp3	Gm49510			Gm20594
	1810063I02Rik	Khdc1a	Gm14288	Gm49361	S100a8	Gemin4	Gm9765	A630012P03Rik	Gm11586			Fbxo43	Treh	Cyp2c29	Gm49358			4930597A21Rik
	2010001K21Rik	Sult1e1	Ugt2b38	C730027H18Rik_1	Trim58	Gm42699	Fgb	D13Ertd608e	Gm15429			9430021M05Rik	Ces2a	Lypd8	Ang4			Igkj4
	2010003K11Rik	Lhfpl3	Defa27	Reg3g	Gm11273	Gm12394	Vsx1	Tspan10	Gabra1			Dct	Lypd8	Gm49804	Sprr2a2			Gm26635
	2010010A06Rik	C920008G01Rik	Defa5	Pde6c	S100a9	Cckbr	Cdca5	Gm16685	Gm13568			Anks4b	Lrrc19	Mogat2	Guca2a			Gm26822
	2010103J01Rik	Gm26716	Serpina1c	Mucl1	Tac2	Gm49948	Gm26677	Apol7c	Prl2c3			Gm13093	Sprr2a1	Gsta1	Trim15			Gm10260
	2010106E10Rik	Gm13568	Sult6b2	Nkx6-3	Gm26862	Gm20649	Ccl21a	Hrnr	Calm4			Rnf212b	Cyp2c66	Cyp2c55	Adat3			Gm20663
	2010107E04Rik	Gm2427	Gm21742	BC006965	Gp9	Gm37988	Galntl6	RP23-98C9.3	Gm17634			6330576A10Rik	Adh6a	Adcyap1	Hsd3b3			RP23-306P12.3
	2210010C04Rik	Chil3	Defa3	Galntl6	Ccnb1ip1	Klk1b8	Pif1	Mcpt1	Olfr1396_1			Trim50	Trim31	Lrrc19	Nlrp9b			Gm38287
	2210019I11Rik	Gm21541	Cyp2j12	Srrm4os	Gm49804	BC049987	Gm14848	Art2b	Gm38287			Gm9908	Otop3	Sprr2a1	Gsta1			Gm7889
	2210407C18Rik	Slc5a12	Drd2	Gm3417	4930438A08Rik	Gm44790	Dbp	Clec4g	Kcnmb4os2			Gm28040_2	Cyp2c68	Cps1	Vwc2l			Tpm3-rs7
	2300009A05Rik	Gm8982	Gm8546	2610028H24Rik	Gm11168	Gm9195	Gm17200	Pla2g4f	Gm3259			AF067061	Itln1	Ms4a10	Slc9a3			Gm28037
	2310026L22Rik	Gm16229	Akp3	Zfp986	Ly6g6f	Gm11412	Gm12265	Klra17	Gm43791			Disp3	Slc7a9	Slc7a9	Gm44805			Ighv6-7
	2310061I04Rik	Gm8893	Ighv5-4	Cldn34c2	Coch	Trim40	Abca14	RP24-94F12.3	Gm20499			Ranbp3l	Cyp2c55	Apob	Prap1			Igkj1
	2410006H16Rik	Nlrp1c-ps	2210407C18Rik	Gm34939	Tspo2	Olfr31	Nr1d1	Plxna4os1	Calm5			Cpb2	Glod5	Cyp2c66	Defa31			Fam205a2
	2410015M20Rik	Gm16025	Zfp967	Klk6	Nr5a1	Mir682	Tgm1	Marco	Gm43302			Gm45591	Myo7b	Gm10801	Gstm3			Fam205a3
	2410017I17Rik	Gm26821	Gm2007	Gm12511	Gm49378	Ighv6-5	Nxnl2	Mmp25	Dkk1			Ccl28	Ugt2b5	Gm5485	Defa23			Gm17041
	2410018L13Rik	Cfd	Gm2274	Glra1	Prss34	Slmapos2	Gm21975	4930430E12Rik	Gm3629			Zfp541	Fabp2	Hsd17b6	Itln1			Gm16105
	2600006K01Rik	Gm12708	Gm10639	Ear14	Ear1	Gm13236	Bub1	Tnfsf11	Drd2			Xrra1	Rdh7	Cntnap5a	Gm21974			Serpina3e-ps
	2610005L07Rik	Gm13230	Igkv5-39	Gm15234	Hspe1-rs1	4632433K11Rik	4931431B13Rik	Gm20465	Ahsg			Sult1d1	Otc	Slc51a	Gm5485			Trav9d-4
	2610035D17Rik	Trav12n-3	Defa-ps1	Myo7b	Nkx2-5	Gm43525	Hopxos	Ccr7	Grm4			Hist1h2bp	Gm50250	Slc26a1	Gm16054			Gm10800
	2700016F22Rik	RP23-217F11.3	Gm14405	Kng1	Cyp21a1	Gm10334	Depdc1a	Klra11-ps	Hist1h3d			1810046K07Rik	Muc2	Gm26862	Klk1b8			Gm9770
	2700046A07Rik	Ighv1-62-1	Gm8879	Gm31218	Mcpt8	Prss3	Mxd3	Gm13546	Gm17099			Gm32063	Clca3b	Gm11273	Gm10184			Zc2hc1b
	2700094K13Rik	Trav15d-1-dv6d-1	Defa26	Gm22392	Alas2	Sdr9c7	Gm10653	Gm10073	Calb2			Robo3	Entpd8	Cyp2c68	BC049987			Gm28047
	2700099C18Rik	Gdf6	Gm20671	Pde6b	Myh6	Wt1	Neil3	P2ry10	Tmem132d			Gm31992	G6pc	Nlrp6	1110019B22Rik			Gm44805
	2810025M15Rik	Gm37401	Ms4a18	Abcg8	Mogat2	Gm28037	Nek2	Apol7b	Itgam_2			Gm49335	Nr1i3	Muc3	Lrrc19			Igkj5
	2810408I11Rik	Ighv1-24	Gm17258	A630076J17Rik	Khdc1c	Cyp2f2	Ccnb1	Cacna1s	Rph3a			Gm49719	Gm49337	Slc7a15	Sp5			Gcom1
	2900041M22Rik	Plpp4	Gm28037	AC166256.1	Hbb-bt	Gm13305	Apobec2	Gm15597	Gm28901			Abca14	Reg4	Asdurf	Cdx2			Gm13236
	3110067C02Rik	A730049H05Rik	Defa20	Gm15979	Orm1	Gm26588	Hmmr	Fam26f	D130058E05Rik			1700028I16Rik	Hsd17b6	Rbp2	Gm49387			Gm29542
	3632454L22Rik	Khdc1c	Gm15292	Slc12a1	Lipn	Ptf1a	Cenpf	Gm13710	Gm7361			Gm49272	Rbp2	Trim31	Smlr1			Iglj1
	4732419C18Rik	Gm9936	1700012L04Rik	Ccdc178	Ano5	Zyg11a	Mki67	Gbp2b	1500009C09Rik			Serpina7	Clec2h	Tac1	Gm10680			Rps12
	4831440E17Rik	Gm43603	Gsta1	Tmem150cos	Klf1	Il22ra1	Ankle1	Ifitm6	Gm10401			Gm49356	Cyp4f14	Gm10800	Hand1			Defa-ps6
	4833418N02Rik	2610042L04Rik	Gm14851	Lypd11	Prokr2	Fat2	Ckap2l	A530040E14Rik	RP24-336D11.5			Aqp7	Isx	G6pc	Defa5			Gm17122
	4921523L03Rik	Gm26675	Defa22	2810404F17Rik	Tsga13	Ranbp3l	Per3	Art2a-ps	Pde11a			Ttc30a2	Gm48275	Rnf212b	Pkp1			Abca16
	4930404A12Rik	Gm5771	Gria1	Gm29101	Gm33111	Reg1	Pbk	Gm12279	Gm44605			Gm49748	Sult1b1	Nr1i3	Cndp1			Gm20481
	4930415O20Rik	Gm5409	Gm2061	Rnf148	Lcn2	1810028F09Rik	Kifc1	Slamf7	Xlr5c			A2m	Hsd17b2	2010003K11Rik	Pla2g2a			Gm15347
	4930440C22Rik	Ighv1-32	Gm26619	Smim18	Hbb-bs	Klk1b3	Ccnb2	4833407H14Rik	Slc18a2			Igkv4-62	Defa29	Vip	Alpi			Gm12781
	4930447N08Rik	S100a9	Gm13427	Gm23134	Gm10719	Try4	Top2a	Rgs1	Gpr176			Klkb1	Ly6g2	Enpp7	Ces1f			Ighv3-7
	4930480K23Rik	Prss3	Cps1	Zp3	Gm37915	Trpv6	Clspn	Ptk6	Vmn2r9			Zfp804b	Sprr2a2	Gm48275	Gm44790			Gm17728
	4930500F10Rik	Gm13304	Gm44029	Vmn2r8	Hba-a2	Gm9754	Sapcd2	AU022754	Fam163b			Rimklb	Ms4a12	Rdh9	Defa27			Cyp2c38
	4930507D05Rik	Oaz2-ps	Nog	Atp2b3	Gm5861	Cel	Dio1	Cdc25c	Fgf21			Tnnt2	Tff3	Mgam	Hist1h4n			Gm35507
	4930539E08Rik	Igkv4-75	Stmnd1	Mia	Gm8857	Bpifb6	Kif11	Gbp10	Gm17019			Aldoa_2	2210407C18Rik	Slc45a1	Reg4			Igkj2
	4930556M19Rik_1	Gm4744	B930025P03Rik	Gm32849	Gm45717	C8a	Cdca8	Il12b	Gm3194			Olfr920	Malrd1	Klk1b21	Agmat			Myl3
	4930570G19Rik	Igkv4-62	Nppc	Rxfp2	Mmp8	Ctrb1	Dapl1	Spib	Ddx4			Gm49353	Cyp3a13	Pla2g12b	Tm4sf20			Tmem181c-ps
	4930597A21Rik	Gm6594	Gm29439	1700061E17Rik	Aknad1	Vmn1r55	Ncapg	H2-Oa	Myl1			Gt(ROSA)26Sor	Pla2g12b	Slc5a4a	Defa24			Gm4149
	4930597O21Rik	Gm21119	Ighv1-47	Gm16175	Gm8871	Bpifb2	Nr1d2	Cd209b	Gm26911			Gm36888	Ceacam20	Ccnb1ip1	Pax8			Gm26879
	4931406C07Rik	Trav7d-2	Gml2	Gm44364	Hba-a1	Nxph2	Ccna2	Lilra6	Ecel1			Dok7	Cdx1	Slc47a1	Rdh16f1			Gm12292
	5033403F01Rik	Folh1	Tbx20	Gm25271	Grp	Mrgprb1	Ckap2	RP24-502J3.1	Dbhos			Slc2a2	Mgam	Nwd2	Gm20649			Prss43
	5033417F24Rik	Cyp2e1	Lypd8	Entpd8	Mpl	Prss1	Cdc6	Slfn1	Prss29			Spon2	Asdurf	Erich4	Gm3776			Gm1833
	5330434G04Rik	Klk1b11	Reg4	Gm16568	Ctsg	Cpa1	Cdk1	Il4i1	Gm21655			Zfp978	Tmem236	Rdh7	Slc51a			Rpl6l
	5530401A14Rik	Klk1b21	Agmat	9230020A06Rik	Ms4a3	Try5	Nuf2	Bcl2a1b	Gm3675			Pram1	Nlrp9b	Gm21738	Cps1			Gm10715
	5730507C01Rik	1810007D17Rik	Defa35	Gjb6	Wfdc21	Cd209f	Ect2	Card11	Kcns2			Hnf1aos2	Slc9a3	Hsd17b2	1500009C09Rik			Gm42838
	5830417I10Rik	Klk1b8	Prap1	Sept12	Hbq1b	Galnt6os	Tef	Myo1g	Hoxc9			Dtnbos	Ceacam18	Aldob	Themis3			Gm13935
	5830444B04Rik	Cd209f	Gm14327	Lrrtm3	Prss50	Pnlip	Kif22	Ms4a4c	Popdc3			Slc22a29	Slc5a4a	Mab21l1	Hsd17b6			Tas1r2
	5930430L01Rik	Gm10334	Muc6	Gpr22	Gfi1b	Gm24022_1	Foxm1	Phf11b	Gm12082			Gm26682	Gm28052	Zfhx2os	Ly6g2			Gm43000
	6030445D17Rik	Prss1	Cdx1	Npy	Chil3	Ctrc	Spc25	Gm12185	Gm20460			Iqca1l	Ifi27l2b	Slc51b	Muc13			Grik1
	6330403K07Rik	Igkv4-50	Gip	Reg3d	Mpig6b	Gm22175	Prc1	Gpr132	Pla2g4d			A330084C13Rik	Clec2e	Bbox1	Slc30a10			Gm4076
	6820431F20Rik	Bpifb2	Prss32	Rspo2	Tlx1	Aqp8	Fmo2	Samsn1	Krt4			Siglecf	Ppp1r14d	Ceacam20	Clca1			Gm10722
	9130409J20Rik	Gm10076	Pou3f2	Gm5640	Prtn3	Cela3b	Rorc	Cd22	Gm20629			Gm28006	Smim31	Cyp4f14	Drd2			Gm2109
	9330159F19Rik	Mrgprx2	Gm21748	Acsm3	Asb17os	Dmbt1	Igfbp5	Pyhin1	Aknad1			D630023F18Rik	Ms4a18	Pdzk1	Prss32			Gm378
	9430060I03Rik	Hoxd10	Clca1	Aadac	Cldn13	Cpb1	Serpinb9	Spaca9	Panx3			Gm27030	Defa17	Rhox3a	2210407C18Rik			Gm26511
	9430065F17Rik	Igkv5-37	Cideb	Bmerb1	Gdf6	Gm22027	F3	Apol10b	Tmem132c			Gm37459	Cyp2d26	Clrn3	Sult6b2			4930466I24Rik
	9530036O11Rik	Gm16332	Vwc2l	Slc5a10	Kcnj5	Rnase1	Fabp4	Rapsn	Npy4r			Tgm5	Cyp2b10	Gm10721	Cyp3a11			Gm12945
	9630001P10Rik	Wnt2	Ighv5-15	Dbndd1	Slc26a1	Rnf212	Shank1	Gm4955	Hoxc6			Th	Cyp2c65	Gstm3	Mogat2			Gm3608
	A2m	Bdh2	Atoh1	Htr3a	Apol8	Aqp12	Arntl	5430427O19Rik	1700014D04Rik			Cngb3	Gstm3	Gm3776	Tmem236			Gm28372
	A330093E20Rik	Gm12298	Slc30a10	Rab3c	Hemgn	Nr0b2	Clec11a	Cd4	Gm5771			Cdhr2	Gm10503	Lct	Gm43525			Gm43240
	A3galt2	Try10	Ighv1-20	Lrriq1	1700006J14Rik	Cuzd1	Lrrc32	Bcl2a1d	Kcnmb4			Golt1a	Trim15	Gm49337	Trim31			Gm11670
	A530013C23Rik	Gm10093	Tff3	BC049987	Add2	Gm8797	Aebp1	Clec7a	Cd7			Nupl1	Aadac	Reg4	Gm11007			Cldn34c2
	A730049H05Rik	Ighv1-43	Omp	Arhgap36	Epx	Sycn	Il18bp	Tlr11	Brinp1			Uox	Clca4a	Muc13	2010003K11Rik			Gm20490
	A930018M24Rik	Cfap99	Igkv1-132	Gm15319	Ermap	Amy2a1	Penk	Klra3	Gm21973			Lrrn4	Cdx2	Sult1b1	Ceacam20			Bpifb1
	A930024N18Rik	1810009J06Rik	Gm15471	Gm43525	Ank1	Ctrl	Htra3	Gm15645	1110032F04Rik			Bdh2	Ifi44l	Isx	Apoa4			Gm7729
	A930033H14Rik	Mcpt4	Lgals2	Slc10a4	5430401H09Rik	Vmn1r88	Tmem59l	Klrk1	Klk1b11			Oacyl	Abcg5	Ces2a	Glod5			Gm42917
	A930035D04Rik	Zfp534	Myl1	Gm17753	Nfe2	Cd300ld4	Dcn	Cxcl9	Gm26568			Defb1	Gm20671	6330576A10Rik	Apob			Gm20389
	AA386476	Tyr	Gm3033	Chrna7	Abcg4	Serpini2	Spon1	Mybpc2	Omp			Trpc7	Lct	Slc18a3	Otc			Gm10680
	AA465934	Reg1	Cyp4a10	1700026J14Rik	Fgf23	P2rx1	Ildr2	Mcemp1	Marco			Pklr	Sprr2a3	Htr3b	Cyp2c66			Fgf6
	AA467197	Igkv3-4	Gm1123	Chat	Gp1ba	Prss2	Ube2l6	Traf1	Klk1b9			Ppp1r1a	Gm3776	Gm35721	Xkr9			Gssos1
	Aadac	Cpa3	Nlrp9b	Plk5	Chil1	Gm14409	Inhbb	Phf11a	Bcat1			4933406I18Rik	4931428L18Rik	Khdc1c	H2-T3			Gm17077
	Aass	Ighv9-4	Clvs2	Ceacam10	Ucp3	Bpifb3	C7	Nr4a3	Htr3b			Gm41584	Mmp10	Gip	Gemin4			Gm10558
	Abca16	Cma1	2310057J18Rik	Stxbp5l	Slc30a10	Tmed11	Ms4a7	Flt3	Il9r			Prr29	Slc7a15	Plpp4	Tmem54			Gm26693
	Abcc2	Ighv14-4	Gm8752	Ano3	Mrgpra2b	Clps	Cpxm2	Siglecg	Ntrk1			Cfap73	Gm20503	Egfem1	Rdh7			Ighv4-2
	Abcg5	Klk1b24	Ighv3-1	Slc10a5	Serpina3b	Hamp2	Gbp2	Serpinb6b	Nt5c1a			Kif12	Gm49387	Leap2	Clca4b			Hmga1-rs1
	Abcg8	Tpsab1	Tm4sf20	Zyg11a	Tcf21	Cpa2	Ppp1r3c	Adam8	Prss3			Tmprss4	Alox12b	Gm16308	Myrfl			Gm13554
	Abhd1	Rpl39l	Isx	Umod	Mylk3	Cela3a	Alpl	Tdh	Prl2c2			Ugt2b34	Cdhr2	Dlx2	Adh6a			Cyp3a41a
	Abhd11os	Igkv12-44	Gm3488	Vmn1r43	Ly6g	Igkv4-62	C3ar1	Gpr141	Ngfr			Hist1h3d	Cyp2c29	Npy	Agr2			Gm36992
	Abhd3	Gm10591	Gm43218	March11	Gm11476	Pnliprp1	Fcgr1	Klra8	Fxyd2			Rasd1	Gpr151	Trim15	Defa29			RP24-243J4.5
	Ablim3	Myom2	Slc13a1	Mrap2	Tubb1	Trim50	Efemp1	Tlr9	Gm15551			Ccdc113	Guca2a	Mab21l4	Apoa1			Olfr110
	AC139131.1	Gm26623	Anxa10	Reg1	Gm36287	B230334C09Rik	Oas2	Fkbp6	Spata31d1b			Itih1	Slc5a1	Ceacam18	Sult1b1			Gm3625
	AC140205.10	Klk1b26	Gm16350	Adcyap1	Hs3st2	Zg16	Fbln1	Dnase1l3	Gm20662			Mapk15	Slc2a7	Hist1h3h	Sdr9c7			Gm26659
	AC151602.15	Try5	Nat8f2	Trpv6	Itgad	Cela2a	Scara5	Cxcl10	RP24-77E13.12			4930555F03Rik	Erich4	Hist1h2bn	2010106E10Rik			Platr26
	Acaa1b	Zfp986	Ceacam20	Rtp1	Wnt9b	Gm49226	Pfkfb3	Selplg	Ndp			Pdzrn4	Slc51a	1700016C15Rik	Lgals2			Klhl1
	Acacb	Ighv1-33	Cyp4f40	Cntnap5a	Gm36888	Reg3d	Marcksl1	Depdc1a	Gm44246			Asb11	Sult6b2	Ifi27l2b	Cyp4a10			R3hdml
	Ace	Tectb	Sprr2a3	Klk1b4	Rab6b	Gm48942	Arc	Csf2rb	D430040D24Rik			Jhy	Prss32	Kcnrg	Lypd8			Plagl1
	Ace2	Skint10	Popdc3	Nwd2	Cfd	Gm24601	Ogn	Oprd1	6530411M01Rik			Gm20517	Mettl7b	Cnksr2	Slc18a2			BC035947
	Acer1	Tpsb2	Otop3	Cfap44	Ear6	Gm45808	Fcgr4	Gm12355	Gm13066			5830444B04Rik	Gm49345	Rad21l	Cdx1			Gm17567
	Ackr4	Igkv8-34	Hist1h2bl	Cbln4	Gdpd2	Gm25492	Ifit3	Arl5c	Lrp1b			Pcsk9	H2-T3	Cyp2c65	Sectm1b			Gm7568
	Acot12	5830444B04Rik	Sh2d7	Nell2	Gm32051	Pnliprp2	Ifi44	AI662270	Gm10334			Nr1h4	Abcc2	Slc30a10	Apoc3			RP24-178J22.4
	Acot4	Cela1	Ighv1-70	Gm2694	Smoc2	Irx3os	Moxd1	F830016B08Rik	Klk1b4			Dcdc2a	Muc3	Cplx1	Defa17			Vwa2
	Acsl3	Klk1b5	Gm13285	Cer1	Sox2	1810009J06Rik	Tgtp1	Lsp1	Gm26883			9530062K07Rik	Adgrg4	Slc34a2	Cyp3a13			Pet117
	Acsm5	Itih4	2010003K11Rik	Gm16401	Slc24a5	Pdia2	Rsad2	BC035044	Phf24			Tmigd3_1	Gm49353	Smim31	Il22ra1			4933400F21Rik
	Acss3	Mrgprb1	Htr3b	Nrxn3	Ifit3b	Klk1b4	Plekhs1	Il21r	Vmn2r8			Tent5d	Gm9926	Otc	Atp10b			Gm44621
	Adam6b	Klrb1b	Igkv4-55	Hpcal4	Snca	Cxcl13	Podn	Sp140	4933421A08Rik			Pgbd1	Unc93a2	Phox2a	Zyg11a			Gm12971
	Adamts12	Rex2	Glod5	Gm13066	Ifit3	Pla2g1b	Mid1	Siglec1	RP23-212H13.6			Pde4c	Muc13	Glod5	Entpd8			Trim58
	Adamtsl5	Gm20379	Ces2b	Gm9008	Pax7	Try10	Ifi204	Gm12031	Cyp2c70			4930481A15Rik	Gm22567	Nefl	Mep1b			Gm4784
	Adarb1	Ighv1-25	Rps27rt	Gm33228	Nlrp12	2210010C04Rik	Gm7609	Abcg3	Tmem114			Zfp872	Fcgbp	Gm36888	Clrn3			Gm13203
	Adgb	Gm14540	Calm5	Ppp1r17	Gm14226	Mrgprx2	Ifit3b	H2-M2	Vmn2r-ps21			Elovl2	Adh4	Npc1l1	Aldob			Cyp3a16
	Adgre1	Tff2	Ctrc	Vip	Btnl4	Gm20379	Gm9780	Rnase6	Dmkn			Ppp1r42	Defa27	Otop3	Gata5			Tpt1-ps4
	Adgrg1	Gm44511	Cacng5	Plcxd3	Cd177	Gm26692	Rspo3	Cd83	Gabrb2			Klhl33	Lenep	Pirt	Slc19a3			Ugt1a9
	Adgrg4	Ighv1-38	Gm27169	Prmt8	Hs6st2	Kcnmb3	Clec3b	Bcl2a1a	Clec4f			Cfap47	AL731706.2	Klk1b26	Cyp2c65			4930524O08Rik
	Adgrg7	Plac9a	Aldh1a3	Gm11762	Gm10371	Gm49888	Ms4a14	Kif18b	Kcnd3os			Gm45805	Duxbl2	Apol10a	Defa30			AC140205.10
	Adgrl3	Spata32	H2-M10.1	Gm33543	Car2	Gm42428	Mnda	Tbc1d10c	Hpca			Hist1h4c	Pigr	Tmem236	Mettl7b			Lenep
	Adh1	Try4	Gm21860	Mdh1b	Myh1	Cela1	Oas1a	Epsti1	Klk1b26			Rnase4	Ptprh	Gm27168	Slc22a1			Gm15482
	Adh4	Gm13966	Gm43064	Bcas1os1	Mfsd2b	1810053B23Rik	Clec7a	Mt2	Npy2r			Hist1h2bq	Klhl1	Clca1	Slc13a1			Gm17207
	Adh6a	Ighv1-84	Smlr1	Chrm1	Cnn1	Amy2a3	Folr2	Sirpb1a	Faim2			Gpa33	Rn7s6	Btnl4	Ms4a18			Gm11831
	Adh7	Gm10282	Rxfp1	Gm5420	Apoc4	Amy2a4	Adam8	Lag3	Prss1			Wdr17	Themis3	Kcnc4	Tbx20			Pdzrn4
	Adhfe1	Hal	Nlrp6	Platr19	Ctse	Amy2a2	Slfn8	Aldh1a2	Gm26751			T2	AY761184	Cplx3	Akr1b7			Gm15564
	Adipoq	Ccl8	Gm10406	D630011A20Rik	Ccr3	Gstp2	Gbp5	Mid1	Rnf212			Rab6b	Atoh1	Unc93a2	Htr3b			E230016K23Rik
	Adm2	Cuzd1	Sct	Nrsn2	Mfap4	Gal	Ifit2	Ly9	Slc35f3			Mfsd4b1	Ugt2a3	Cyp2d26	Gkn3			Gm4353
	Adnp	Mrgprb2	Gm26739	Tmc5	Ifit1	Tff2	Arl5c	Tnfsf8	Gm2237			Mgam	Pdzk1	Gm7292	Ahsg			Duxbl2
	Adra1b	Reg3d	Gm15574	Lrrc38	Rasgef1c	Slc39a5	Mfap4	Il10ra	Lin28b			9130016M20Rik	Mir1892	Nell2	Tff3			Nmbr
	Adra2a	Xlr5b	Fam3b	Onecut1	Cyp2e1	Amy2a5	Cpxm1	Tnfrsf1b	Hist1h1d			5330413P13Rik	Gm2061	Hcrtr1	Eps8l3			Gm26953
	Adssl1	Igkv12-40	Ighv1-9	Gm38413	Gp1bb	Banf2os	Klra2	Clec12a	Klk1b27			A1cf	Npc1l1	2210407C18Rik	Slc7a15			Ccdc178
	Adtrp	Igkv4-70	Akap3	Gm2663	Bmp10	Tktl1	Thbs4	Ncf1	Klk1b24			Slc14a2	Slc51b	Ahsg	Otop3			4930440C22Rik
	AF067061	Gm18666	Phgr1	Cfap58	Kcnj9	Angptl3	AW112010	Tlr12	Adra2b			Bco1	4930597A21Rik	Naaladl1	G630018N14Rik			Fam196a
	Aff2	Azgp1	Gm19434	Kcnq2	Gm867	Gp2	Gm4951	Mx1	Myh2			Ttr	0610005C13Rik	Themis3	Spink4			Trbj2-7
	Agmat	Igkv9-120	Gm44876	Amy2a1	Tfr2	1810044K17Rik	Adamtsl3	Il18r1	Gm17732			Taar1	Eps8l3	Cdx2	Muc3			Gm11307
	Agmo	Cela3b	D430041D05Rik	Ces1e	Frem1	Gm15482	Ly6a	Pfkfb3	Gal			Gm3924	2010003K11Rik	Gp9	Erich4			Mc4r
	Ahcy	Cpb1	Slc26a3	B830012L14Rik	Tal1	Ces1e	Padi1	Irf4	Dpf1			Vwa5b2	Xkr9	Clec2e	Myo1a			Enpp7
	AI182371	Gm20444	Stmn4	Efcab6	Btn1a1	Grm8	Ifi27l2a	Cd84	Apol7c			Cltrn	Npcd	Slc5a7	Gm2007			Gm7102
	AI413582	Erp27	Myrfl	Gm35409	Tmem178	Erp27	Selplg	Nfam1	Gm26953			Hnf1aos1	Ces1f	Slc5a1	Ms4a12			BC021767
	AI429214	Dusp26	Gm45019	Wdr72	Tcf23	Klk1b11	Ly6g6d	Ptafr	Chac1			Sim1	Myo1a	Abcg5	Nlrp6			Xlr3c
	AI593442	Vmn2r96	Igkv12-98	Slc5a7	Rhd	Klk1	Bglap3	Mt1	Angptl8			Rfx6	Gm3054	Ngp	Mgam			Cyp2c29
	Aif1	Pdia2	Ces1f	Gm36278	G730013B05Rik	Npsr1	Nlrp10	Melk	B230209E15Rik			Tcf24	Tubal3	Slc13a1	Phgr1			Gm14236
	Aif1l	Gm44512	Jakmip3	Gm49477	Stfa2l1	Cd209g	Il4i1	AW112010	Tmed11			Tekt2	Tmem238l	Abcc2	Gip			Gm12355
	Aim1l	Ahsg	Gm42434	Try4	Gfap	Klk1b5	Epsti1	Hk3	Nefm			Gprc6a	Cck	Guca2b	Sis			Wdr20rt
	Aimp1	Gm13010	Gm2479	1810028F09Rik	Tmem40	Fndc8	Gm10143	Cd52	Npy			Zim1	Pde6c	Cdh19	Cnpy1			Tcrg-V7
	Ak6	Igkv8-31	Mettl7b	Prss1	Rec114	Ms4a2	C230062I16Rik	Csf2rb2	Nefl			4632428C04Rik	Slc12a1	Gm10719	Ifi27l2b			Gm44418
	Akp3	Vdac3-ps1	Muc2	Aldob	A730036I17Rik	Vmn2r24	Isg15	Irf8	Klk1b5			Gal3st1	Acer1	Alox12b	4931428L18Rik			Gm26508
	Akr1b3	Klra3	Gcnt3	Gnat3	Dmtn	Tinag	Myo1g	Scx	Try10			Lmx1b	Slc26a3	Slc10a4	Nr1i3			Gm29394
	Akr1b7	Gm44787	Gm6311	Plut	Tcte3	Aldh1a7	Sp140	Gm15931	Slc25a21			Ddc	Phgr1	Scn1a	Cdhr5			Gm8304
	Aldob	Gm16537	Psg27	Mc5r	Fpr1	Cabp2	Gm12185	Arhgap15	Clvs2			Slco1a6	Gm47299	Htr3a	Btnl4			RP24-344F2.1
	Alox12b	Gal	Atp10b	B230334C09Rik	Ankrd2	Cckar	Traf1	AC139131.1	Gm37301			Kcnh6	Olfr165	Myo1a	Slc51b			Gm44275
	Alpi	Cd209g	Fabp7	Gm17546	Atp6v0a4	Igkv4-54	Gm17025	Marcksl1	Gm43938			Vil1	4930543K20Rik	Slc5a4b	Abcg8			Gm10717
	Amd2	Ighv2-6	Ppp1r14d	Cartpt	Thbs4	Fcamr	Samsn1	Irf7	Hpcal4			Mrln	Gm15292	Sprr2a2	Cyp4f14			1500017E21Rik
	Amn	Lect1	Cdx2	Snhg11	Gm10603	Slc38a3	Clec4b1	Kynu	Wnt2b			Slc6a19	Gm31371	Grm7	Slc26a3			Hils1
	Amph	Igkv4-54	Tdrd1	Gm27168	Abca13	Gata5	Fscn1	Stab2	Rnf225			Hgfac	Leap2	Slc22a29	Cyp3a25			1700010L04Rik
	Amy1	Klk1b9	Gm13986	Myo3a	Gm12999	Acss3	Serpinb6b	Strip2	B930025P03Rik			Cldn4	Gm49948	Klk1b1	B4galnt2			Gbx1
	Amy2a1	Hc	Cpne9	5330439B14Rik	Gata1	Gjb1	Irf7	Il1a	Dnmt3l			Muc4	Nlrp6	Cidec	Ppp1r14d			Gm10499
	Amy2a2	Gm12031	Gm26886	Mettl7a3	Oit3	1810010K12Rik	Ghrl	Zwilch	Ptf1aos			Gm34574	Serpinb5	Malrd1	Ptf1a			Gm21958
	Amy2a3	Gm12505	Cidec	Tceal5	Nt5c1a	D7Ertd443e	B3gnt4	Cd1d1	Hcrtr1			Ptprt	Slc5a4b	Gm12688	Pigr			Cyp3a44
	Amy2a4	Ctrb1	Fcgbp	Cela3a	Gm47664	Gm49087	Phf11a	Agbl2	Ptf1a			Msln	Slc22a1	Acot12	Gm26862			D630014O11Rik
	Amy2a5	Xlr5a	Mogat2	Gm14261	Gm5535	Ugt1a6b	1500017E21Rik	Ifi205	Amy2a5			Grtp1	Atp10b	Sprr2a3	Prss1			1700061H18Rik
	Ang4	Rsc1a1	RP23-93F3.4	Gm44117	Isg15	Sostdc1	Gpnmb	Aif1	Cntn5			Sostdc1	Ces2h	Sap30bpos	Jakmip3			Gm13855
	Angptl2	Vmn2r8	Hsd3b3	Gsdma	Sptb	Dnm3os	Wisp2	Fat3	Klk1b7-ps			Slc38a4	Tm4sf20	Rtp1	Fcgbp			9630001P10Rik
	Angptl4	Klk1b22	Sult1b1	Ctrc	Olfr1419	Gbx1	B3gnt5	Mpeg1	Klk1			Col6a6	Rxfp2	Cyp3a13	Hkdc1			Gm11626
	Ank2	Traj56	Nxf7	Gm41177	Mx2	Gm4858	A530040E14Rik	Spi1	Kcnk18			Mtmr11	Smlr1	Gm28635	AY761184			4932443I19Rik
	Ankrd34a	Neto1	Igkv3-3	Adcy8	Rsad2	Apol7a	Ms4a4c	Myo1f	Cela3a			Ugt1a6a	C730027H18Rik_1	Ugt2b5	Npc1l1			Gm8010
	Anks4b	1810010D01Rik	Cck	Chst9	Gm550	Csn3	Peg12	Clic3	Plppr5			Akr1c19	Rprml	Btnl6	Ctrcos			Gm9956
	Ano1	Gm17669	Gm9817	Gm17733	Akr1b7	Xlr5b	Mgarp	Ifit2	Lhx5			Dact2	Gm11437	Tm4sf20	Klk1b11			Gm12253
	Ano7	RP24-457L7.3	H2-T3	Gm4744	Psg27	Mlc1	Glipr2	Adam33	Tlx2			Plch1	Cyp4a32	Rab6b	Abcg5			Hist2h3b
	Ano9	Igdcc3	Gm26723	Rasef	Itgb2l	Gata4	Gm16026	Slfn8	Adm2			Esm1	Guca2b	Aadac	Ces2a			9330111N05Rik
	Anxa1	Ctrc	Rlbp1	Plcd4	Clca3a1	Azgp1	Pydc4	Ms4a7	Tmem132e			Six4	Gm10260	Crabp1	Btnl6			4930568G15Rik
	Anxa13	Rnase12	BC039966	Gm50039	Gpr150	AC160336.1	Oprd1	Nckap1l	Piwil2			Ccdc162	Ms4a10	Cited1	Treh			Gm13001
	Anxa3	Klra13-ps	Vwce	Plaat1	Sprn	Gdpd2	Cd83	Hck	Ctrcos			Trmt9b	Nat8f5	Gm19935	Cideb			Gm9985
	Aoc1	Aqp12	Gm5678	Dnmt3bos	P4ha3	Gm49353	Klra3	Tgtp1	Hist1h2bn			Tm4sf4	Slc15a1	Pck1	Fabp7			E330021D16Rik
	Aox3	Gm43525	L3mbtl4	Mab21l4	Apol11b	Sele	Hal	Icam1	RP23-194H4.3			Pik3c2g	Gm14004	Kcna1	Ugt1a1			mt-Atp8
	Ap2s1	Fgf21	Ros1	Gm43518	Sct	Gm5084	Retnla	Trem2	RP23-305G5.3			Mboat2	Fbp2	Mmp10	Slc7a9			Grin2b
	Ap3m1-ps	Gm20476	Slc19a3	Epha10	Ccn5	Tbx18	Cytl1	Prr5l	Defb42			Gc	Pax8	Ankrd34c	Azgp1			Ighv1-14
	Apip	4933426K07Rik	Nr1i3	Lexm	Il1f9	Gm30214	Ccnb1ip1	AI607873	Klk1b8			Fxyd6	Lgals2	Foxd3	Clec2h			Fgf2os
	Apoa1	Cyp1b1	Adra2b	Chac1	Foxd3	Gm12631	1810007D17Rik	Gbp5	Umod			Cabp7	Gm16401	Guca2a	Myl1			Olfr374
	Apoa4	Tmed6	Ighv1-73	Phox2b	4930481A15Rik	Slc22a7	Phf11b	Pik3r5	Samd7			Pdk4	Nat8f2	Ppp1r17	Muc2			Tdrd6
	Apob	Gm26835	Hist1h2bh	Ankrd34b	Sh3tc2	Gm42417	Ddn	Pld4	Cckar			Dio1	Gm20649	Gm12265	1810063I02Rik			St8sia3os
	Apobec2	S100a8	Grifin	Pirt	Icam4	Smim38	Ccdc3	Ifi204	Dio3			Enpep	Gm35279	Fam163a	Prss3			1700016D06Rik
	Apoc2	Igkv8-28	Tmem54	Gm6999	Sectm1a	Agr2	Aldh1a2	Itgax	Cuzd1			Jade3	9530036O11Rik	Nat8f5	Smim31			Nwd2
	Apoc3	Spink1	Ighv3-4	Rbpjl	Gbp2b	Spink1	Mx1	Mnda	Chst2			Rcan2	2010001M07Rik	Gm12802	Gimd1			Gm20631
	Apol10a	Gm2663	Gsta4	Rnu3a_2	Ackr4	Rbpjl	Dnali1	Cxcl16	D430041D05Rik			Serpina10	B4galnt2	Slc5a12	Apol10a			Gm37041
	Apol7a	Igkv12-41	Ern2	Cplx1	Cebpe	Gm4779	Ern2	Ctss	Gm12353			Rab37	Ces1g	Ugt1a1	Cyp4f40			6330403K07Rik
	Apol7b	Cd5l	Ascl2	Gm36864	Pld5	Mcpt4	Oasl1	Eldr	Gria4			Scara5	Gm3417	Kcnj5	Cck			Tex15
	Apoo-ps	Serpini2	Wfdc18	Gm45619	D13Ertd608e	Gm26531	Stat4	Tmem123	Rufy4			Stmn2	Hkdc1	Myo7b	Ptprh			Gm26952
	Aqp1	1810010K12Rik	AA467197	Rad21l	Col8a2	Upk3b	Gng8	Cybb	Fam134b			Zdhhc22	Dnaaf1	Gm47889	Clec2e			Gm28038
	Aqp12	Nlrp5-ps	Morc1	Gm45469	Gm12108	Cpa3	Ctse	Tgtp2	Mmp25			Rab3c	Cndp1	Abcg8	Cpne9			Alox12b
	Aqp8	Prss2	Zfp804a	Foxa1	Sfrp1	Pm20d1	Klra8	Ndst4	Th			Nebl	Tmem89	Necab1	Cyp2d26			1700001C02Rik
	Areg	Gm44031	Rpl29	Serpini2	A230059L01Rik	Cbr2	Zbp1	Ly6a	Ralyl			Mirt1	Ugt2b35	Gjc3	Rbp2			Ighv7-2
	Arg2	Gm20482	Brinp1	Minar2	Khdc1a	Gm37214	Hoxa1	Pygl	Slc7a11			Angptl7	Gm28038	Hpcal4	Try10			Gm13415
	Arhgap24	Ighv1-37	Klra14-ps	Gm11789	Prss57	Olfr374	Ctxn3	Dio1	Gjb2			Lmo1	Gm22357	Gpr37l1	Slc5a1			Gm8439
	Arhgap32	Ighe	Il11ra2	Spink1	Nkx3-2	Tpsb2	Apol7b	Il18bp	Trpv6			Gm36723	Hnf4g	Cer1	Nr0b2			Slc5a4b
	Arhgap6	Gm11672	Gm16143	Afm	Hp	Homer2	Pde6g	P2ry12	4732465J04Rik			Rasl10b	Defa30	Cartpt	Ugt2b35			Avpr1b
	Arhgdig	Ighv1-22	Ighv1-61	Klk1	1700047M11Rik	Gm20431	C1qtnf3	Prc1	Klk1b3			Htr3a	Grin2b	Nrsn2	Aadac			Gm15264
	Arhgef15	Tbx18	Capn11	Ush2a	Col22a1	Fam83a	Gpr55	Slc30a1	Gm6264			Cdk15	Mep1a	Apod	Cela3a			Gm13027
	Arl11	Rpl7a-ps5	Ighv1-62	Olfr767	Retnlg	Slc6a4	Pyhin1	Ptpn11	Cfap53			Trnp1	Slc47a1	Otog	Leap2			Fam46d
	Arl14	Zfp990	Agr2	Snurf	Igkv4-62	Gm13010	Bcl2l14	Ikzf2	2700069I18Rik			Gdf3	Slc27a2	Tubal3	Klk1b26			Gm44276
	Arl6ip1	Cela2a	Tnni1	Gm36862	Cdh19	Hsd17b13	Aqp9	Gucd1	Gm5409			Lypd1	Ccdc178	Slc15a1	Cntn5			Gm28784
	Arntl	Pkd1l2	Pcdh10	Gpr26	Csmd3	1700108N11Rik	Gcnt3	Utp20	Pkd1l2			Galnt2	Gm15234	Grid2ip	Krt20			Hmx3
	Arpc4	Ctrl	B4galnt2	Nefl	Slc4a9	Olfr1342	Rps2-ps6	Srm	2310034O05Rik			Lrrc38	Apobec4	Magel2	Klk1b24			Akr1c21
	Arpp21	1810053B23Rik	Spink4	Hrh3	Has2os	Lrp2	Ms4a1	Rars	Cend1			Inmt	Gm28047	Spata32	Creb3l3			Gm37083
	Arrdc4	Cav3	Nefl	Il22ra1	Cd5l	Npas2	Nr4a3	Rbm19	Spink10			Gm47015	Cyp4f40	Gm36640	Adgrg7			Cer1
	Arsg	H60c	Gm10409	Elavl2	Htr2a	Amy1	Slc26a3	Pgk1-rs7	Tmprss3			Hcn1	Cidec	Gm17276	H2-M10.1			Gm15608
	Arx	Gm20635	Samd11	Gm25483	Psg22	Itih4	Wnt10a	Mrps18b	Gjb6			Snhg4_2	Zc2hc1b	Gm36356	Pla2g12b			Ighv3-2
	Arxes2	Gp2	Fbp2	Krt90	Gm12979	Lrrn4	Muc6	Piga	Tcp11x2			Nos1	Edn2	Gm48228	Proz			Gm8797
	Asb1	Gm7609	Slc5a1	Gm49975	Gm13285	Gm32312	Gm20695	Creld2	Gm11508			Cntn2	Ocm	Cfap100	Tmem238l			Lect2
	Ascl4	Spr-ps1	Mbl2	Otoa	Amdhd1	Myom2	Prss57	Galnt18	Gm9866			Nkain1	Ugt1a9	S100b	Nat8f5			Iltifb
	Asnsd1	Pld5	Ifi27l2b	Klk1b24	Aspa	Dsg1a	Gm26535	Baiap2	Fut1			Arhgap36	1700026F02Rik	Gm44511	Trim50			Gm29595
	Atn1	Gm26892	Faim2	Ghrl	Mmrn1	Folh1	Mmp27	Pgk1	Zg16			Chat	Nr1i2	Gm15915	Unc93a2			Arx
	Atoh1	Gm8444	Hcrtr1	Gm45808	Gjc3	Myo5c	Ifit1bl1	Slc31a1	Amy2-ps1			Fgf21	Rdh9	Cpb2	Gm26588			Iqub
	Atox1	Ighv1-21-1	Npy	Dmbt1	Pkhd1l1	Gm14698	Gm26511	Frmd5	Gnb3			Ism1	Ugt2b38	Kcnk9	Gm9936			Gm11168
	Atp10b	Cyp2f2	Igkv9-124	1810009J06Rik	Cxcl5	1810046K07Rik	RP23-281F13.1	Nefh	Ctrl			Gm37214	Rhox3e	Dbh	2310057J18Rik			Gm17344
	Atp1b1	Gm18537	Nkx6-3	Tac1	Dnah6	Cma1	Arl14	Mdm1	Amy1			Ctrc	Gm17783	Ugt2a3	Gm1123			Ap3m1-ps
	Atp1b2	Gm29236	Rps2-ps6	Khdrbs2	Gbp10	Lcat	Klkb1_2	Ppa1	Hoxc4			Zfp980	Ces1c	Rasgef1c	Gm5771			Vax2os
	Atp2b1	Slpi	Tlx2	Ros1	Samd11	Cd300ld5	Heatr9	Hspb1	Duox2			Gm16793	Rhox3a2	Bean1	Gm45808			Gm26625
	Atp2b2	Igkv3-1	Fmr1nb	E030044B06Rik	Pf4	Nkain4	2310057J18Rik	Fkbp5	Sstr2			Cplx3	Gm44375	Enpp3	Nat8f2			Otof
	Atp5e	Cel	Cend1	Ppp2r2c	Muc13	Cd300ld3	Gm1980	Ache	Gm11240			Gm49325	2010203P06Rik	Nrk	Ranbp3l			2310044K18Rik
	Atp5g2	1810063I02Rik	RP23-146A22.1	Erich5	Astn2	Gm28539	Gal3st2	Cyb561	Agtr1b			Slc25a31	9230117E06Rik	Gys2	Myo7b			Rspo2
	Atp5j	Inmt	Ccl25	Cldn8	Eps8l1	1810007D17Rik	Klra5	Mmd	Ccr7			Hs3st2	Defa37	Phgr1	Ces2b			Gm10728
	Atp5j2	Sycn	Slco1a4	Prss2	Cyp4b1	Tmed6	A530032D15Rik	Slc7a5	Cd5l			Slc9b1	2010103J01Rik	H2-T3	Ugt2b36			Serpina1c
	Atp5l	Crlf1	Hist1h2ai	Angptl1	Gm50386	Cd55b	Slfn4	RP24-122D14.3	Kel			Slc26a4	Enpp7	Gm20537	Fbp2			4930547E08Rik
	Atp6v0e	Mmrn1	Ankub1	Klk1b3	A730020M07Rik	Gm47815	BC094916	Nme6	Dmbt1			Gm10282	Ckmt1	Dlx1	Fabp2			Cubn
	Atp6v1f	Zfp345	Hpcal4	Slc18a3	Sec14l2	Gm13344	Pgc	Olfm1	Hist1h1e			Gm15816	Itpr3os	Grik3	Ugt2a3			F730016J06Rik
	Atraid	2210010C04Rik	Stfa3	Shc3	C6	Spdef	Gm15880	Barhl1	Spag17			Zfp981	Nkx6-3	Entpd8	Clvs2			RP23-115O21.9
	Atxn2	Tdh	Gm5709	Tcp10a	Igf2bp3	Cth	Gata5	Rgs4	Sardh			A630009H07Rik	Cyp3a44	Gm17067	1810053B23Rik			RP23-317B21.2
	Atxn2l	C1rb	Gm28694	Gm28309	Nrap	Habp2	Gm20649	Hist1h2be	Pdia2			Gm43329	Hhatl	Serpina6	Kng2			Pck1
	Aurkaip1	Ighv1-31	a	1810053B23Rik	Gpr37l1	Cpz	Gm13620	Ddit4	Ctrc			Bpifb1	Glra1	Phox2b	Gm10334			Gm29642
	Auts2	Gm4858	Epyc	ccdc198	Duxbl1	Gm48362	Apol6	Ppargc1a	Gm20422			Gm14434	2210020O09Rik	Lsamp	Ugt1a9			Asb14
	Avpi1	Gm15635	Ugt1a7c	Lhfpl5	Paqr9	Mfsd4a	Nxf2	1810011O10Rik	Cela2a			Gm6213	Gimd1	Hecw1	Amy2a1			Gm15507
	Avpr1b	Irx3os	Ighv15-2	Hhatl	Ifit1bl2	Fgf21	Agr2	Hist1h1c	1810053B23Rik			Gm43813	Gm40438	Pcdh20	Cdhr2			Gm14400
	Axl	RP24-129F24.1	Gm10046	Try5	Gm10584	Rspo1	Sptssb	Pfkp	Msx3			Crocc2	Defa5	Epha5	Lct			Casp16-ps
	AY761184	Clps	Igkv4-78	Slc38a3	Gm8890	Gm25747	Adgrg7	Prodh	Galnt6os			Olfr482	Tmem54	Cdhr2	Tubal3			Gm15943
	Azgp1	Amy2a3	Tomt	Rit2	Gabrd	Mir5107	Oas3	Dnm1	Lrmp			Gm49888	Ugt1a1	Arl14	Pcdh10			Arl4aos
	B3galnt2	Igkv2-109	Oosp2	Cnksr2	Ptn	Ggt1	Klra9	Zdhhc22	Pla2g1b			Mucl1	Ugt2b36	Chat	Slc2a7			Slc26a7
	B3gat1	Amy2a4	Lgals4	Sytl5	G530011O06Rik	Muc1	Ccr7	Napb	Atp2c2			Cyp2e1	Gipc2	Rnf183	Mrgprb1			Pcdh8
	B430010I23Rik	Gm6060	Aadac	Gm12298	Alox12	Tmem97	Mmp25	Rtn1	Cela1			Ceacam10	Cldn34c2	Dct	Mgam2-ps			Rprml
	B4galnt2	Igkv1-131	Igkv14-100	Gm47770	Oas3	Hhip	Gm10549	3425401B19Rik	Gp2			Gpr26	Gm49894	Dlk1	Cdh17			Adh4
	Bahcc1	Amy2a2	Gm11127	Banf2	Col12a1	Iyd	Klk1b21	Gm13306	Reep1			Gm12166	2610028H24Rik	Gm44190	Pdzk1			Gm13029
	Baiap2l2	Amy2-ps1	Gm5475	Gm44091	Trim30c	Gm13919	Slc9a4	Akap6	Amy2b			Csn3	Misp	Chrna3	Gm33677			Slc15a2
	Banf2	Reg3b	Slc18a2	Gm27169	Gm31410	Ptger3	Mir155hg	Gdf15	Fetub			Gm30411	Gm1123	Creb3l3	Try4			Gjc2
	Barhl1	Gm14148	Gng3	Gm42716	Cemip	Obscn	4930430E12Rik	Adcy2	Aldh1a7			Gm13822	Enpp3	Cyp2b10	Prss35			Gm10719
	Barx1	Klrc1	Gm16054	Gm15384	Sema3d	Igfbp6	Gm17017	Gata2	Gm10109			Atp5o_1	Gm29246	Mrap2	Nags			Klkb1_2
	BB114814	Gm11537	Pigr	Tff2	Pklr	H19	Tyrp1	Gm5124	Bmp7			4932441J04Rik	Nyap2	Atp6v0a4	Cxcl11			H2-Bl
	Bbox1	Nxph2	Tmem253	Jakmip2	Cxcl10	Gls2	Klra11-ps	Rimbp3	Lcat			Trim10	Htr3b	Grik2	Abcc2			Mafa
	BC016579	Otog	Trim15	Pnliprp1	Gm11361	Olfr539	Apol10b	Nsg2	Gm11695			Prmt8	6330403K07Rik	Gimd1	Dmbt1			Grip2
	BC017643	Amy2a5	Igkv19-93	Angptl8	Sox6	Tead2	Gm26735	Cadm3	Grpr			Fam205a2	Gm24105_1	Rspo2	Mmp10			Sycp1
	BC021767	Dnah6	Dnaaf1	Gm30551	Gm29427	Hoxa10	Gm830	Tmem179	P2rx1			Hbb-bt	Creb3l3	T2	Banf2os			Gm826
	BC025446	Ighv1-50	Foxq1	Csn3	Gzma	Hoxd10	Gkn3	1700022N22Rik	Gng3			Hbb-bs	Ugt1a2	Slc22a1	Ltb4r2			Gm29254
	BC030867	Gm21970	Ighv1-56	Wbscr25	Xlr5c	mt-Atp8	Slfn1	Pcdhac2	Slc39a5			Hba-a1	Gm39327	Gkn3	Aqp8			Aqp10-ps
	BC030870	Nlrp10	Hsd3b2	Gm15627	Fam181b	Cldn10	Cd5l	Asic2	Try4			Gm10637	Gm50039	Insm2	Cidec			Ddit4l
	BC035947	Vmn2r97	Prdm6	Cend1	Itga2b	9430078K24Rik	Ptk6	Slc7a11	Palm3			Rex2	Gm11127	Serpind1	Sh3rf2			Gm26938
	BC051628	Cabp2	Myl7	Rprml	Bhlhe22	Zfp711	Rnase2b	Pcdha9	Cela3b			Hba-a2	Mir3960	Chodl	Ces2c			Trbj1-1
	BC089597	Ighv5-9	Slc23a4	Tinag	Vip	Tc2n	Serpinb9b	Ccl9	Arhgdig			Cox8b	Cideb	Slitrk1	Malrd1			Gm37229
	BC100451	Slc22a29	Tm6sf2	Gm44850	Epor	Wnt2b	Spata31d1b	6030442K20Rik	Phlda2			Gm21738	Trim40	2610042L04Rik	Fgf21			Pou3f4
	Bcar1	Klk1b4	Igkv17-121	Anxa13	Gm16538	Atp2c2	Gm21973	Stc2	Gm13010			Eno1b	Ugt1a10	Gm36120	Gm19935			Ttc30a2
	Bcat2	Igkv1-110	Sctr	Cckar	Adcy1	Gm42418	1700122E12Rik	Gm26809	A430072P03Rik			Alas2	4930440C22Rik	Dnah7c	Cuzd1			Kcna4
	Bche	Igkv5-48	Kcnt1	Kcnj6	Tnfaip6	Clic6	Lce6a	Nsg1	Hpdl			Gm11168	Tpm3-rs7	Asb11	Nt5c1a			Pou2f3
	Bckdha	Ighv1-78	Igkv17-127	Ptger3	Sox11	1700027J07Rik	Ces2f	Asb11	Hk2			Gm49343	Myrfl	Tff3	Apol7a			Gm17203
	Bcl2a1c	A2m	Gm26778	Ncam2	Rab44	Sardh	Gm13546	Stmn2	Tff2			Gm28901	Gm10680	Ucp3	Lrrc31			Mslnl
	Bcl6b	Cpa2	Ighv9-2	Oxtr	Angptl4	Cryaa	A630012P03Rik	Tubb3	Galnt6			Gm50070	Defa3	Cideb	Tinag			RP23-399J5.1
	Bcl9	Runx2os1	Bean1	Ano9	Ifi44	Igfbp2	Apol7c	Sult4a1	Cel			Gm49361	1700108N11Rik	Rab3c	Bean1			Gm6322
	Bco2	Gm20537	Ighv5-9-1	Cdr1os	D930019O06Rik	Gm12840	Gm4955	Pagr1a	Kctd14			Gm49721	Tmc5	Mettl7b	Arl14			Gm15698
	Bdh2	Gm11175	B930082K07Rik	Elavl3	Sox10	Vit	Prdm6	Ankrd34a	Gfi1			Mucl2	4930449C09Rik	Gm40847	Enpp3			RP24-407N9.2
	Bdkrb1	Igkv1-135	Rbm44	Gm49542	Star	Selp	Gm26533	Nrg1	Cacng2			Gm10801	Gpa33	Mgat5b	Try5			Pcp2
	Bex2	Tmem221	Igkv8-19	Gm48933	5830444B04Rik	Gamt	Gm14851	Ndrg4	Nrsn2			Gm10718	Mogat2	Stmn4	Pm20d1			Bhmt
	Bex4	Lcat	Tsnaxip1	Cpb1	Serpina3f	A730081D07Rik	Gm26938	Sncg	1810018F18Rik			4930597A21Rik	Cfap44	Cadm2	Mep1a			Gm15869
	Bhmt	Zfp600	Gm17494	Gm3772	Pla2g4c	Asxl3	Gm43738	Slc5a5	Gm13381			Gm22000	Srrm4os	Nkain2	Gata4			RP23-239H14.1
	Bik	Igkv6-15	Ighv1-62-2	Cfap52	Gm3892	Fndc1	Gm18537	Gm10419	Ccl5			Gm5678	C1ql1	Hrh3	Serpinb5			RP24-202L5.3
	Bloc1s2	Gm28285	Cox7a1	Dcx	Slfn4	Sema3a	Mcpt2	Astn1	Mmp3			Gm20379	Gm31227	2210039B01Rik	Slc4a5			Gm14817
	Blvra	Igkv8-24	Kcnc4	Sycn	Ifi27l2a	Bdh2	Defa31	Rab6b	Fbll1			Gm49496	Gm15979	Gpr22	Ms4a10			Gm26574
	Bmp5	Cpa1	Arg2	Lrrc14b	A330040F15Rik	Alox5	Gm6563	Syt1	Pdcd1lg2			Ccdc178	Apol10a	Reg3b	Cyp4f15			Gm16222
	Bmp7	Ighv1-11	Nr1i2	Cntnap5b	Gm50318	Gjb2	Ido1	Ddah1	Gm26577			Rnu3a_2	Gm14406	Pigr	5430419D17Rik			Gm26705
	Bnipl	Gt(ROSA)26Sor	1520401A03Rik	9030622O22Rik	Nkx1-2	Rarres1	Gm26821	Pcdha5	Serpini2			Gm10800	Adgrg7	Sult6b2	Slc28a1			Adam21
	Boc	Ms4a2	Kcnk10	Spp1	Slc43a1	Bglap3	Mcpt1	Egr1	Rnase1			Gm21983	Prlhr	Sult1d1	Slc15a1			Gm10849
	Bok	Gls2	Krtap17-1	M5C1000I18Rik	Mansc4	Emilin2	Rpl9-ps6	Kirrel3	Aqp12			Gm7125	Cyp2c38	Xkr9	Cel			Ccnjl
	Brk1	Gnmt	Mab21l1	Slc5a8	Creg2	Id4	Gm26718	Maoa	Foxg1			Gm10719	Iqca1l	Dbndd1	P2rx1			Onecut3
	Bst2	Ighv10-1	Igkv4-69	Try10	Apol11a	Ms4a8a	Pde2a_2	1700034P13Rik	Kirrel3				Ano9	Gm35256	Acot12			RP23-264J18.4
	Btnl1	Igkv4-56	Tmem200a	1700001C02Rik	Rtp4	Fbln1		Sv2c	Pnlip				Pck1	9330121J05Rik	Pnliprp1			Lrfn5
	Btnl2	Cldn5	Gm11465	Cela1	Lama1	Epha3		Fut1	Prss2				Slc30a10	Prima1	Acaa1b			Gm7270_1
	Btnl4	Chia1	Mybph	AI463170	Gm4951	Krt83		Trib3	Erp27				Gm19784	Dnase1	Fat2			Gm4969
	Btnl5-ps	Smtnl2	Cldn15	Gm20554	Xlr5a	Gm34922		Opcml	Cpa2				Gm42477	Mep1a	1810009J06Rik			Gm16559
	Btnl6	Gm14442	Ighv1-53	Fgf21	C1ql2	Bmp7		Rab15	Sntb1				Gm12511	Ugt1a9	Gm45083			Ndst4
	Btnl7-ps	Olfr60	Calml4	Gls2	Trem1	Slc12a8		Uchl1	Pnliprp2				Sh2d7	Ubap1l	Gm4744			Gm16540
	Bub1	Gm15915	Dfnb59	5430419D17Rik	Gm10717	Edn1		Wnt2b	Gm15156				Slc17a4	Chst9	Hspe1-rs1			Gm16272
	Bzrap1	Gm12953	Smim24	Grid2ip	Myom2	Vwf		Asb9	Amy2a3				Muc4	Grem2	1810010K12Rik			Gm16175
	C030037D09Rik	Ighv1-62	Gm26801	Ctnna2	Ifit2	F930017D23Rik		Reep1	Cplx1				Xlr3c	Krt20	Slc6a4			1700109H08Rik
	C1qtnf4	RP23-92D22.3	Gm10499	Ndst4	Tesmin	Slc38a5		Cplx1	Amy2a2				Gpr17	2200002J24Rik	Cth			Slc5a7
	C1qtnf6	Itga2b	Igfbp2	5330411J11Rik	Fpr2	Ntn1		Rgs8	Amy2a4				Btnl6	Ptprh	Cela3b			1700025C18Rik
	C1ra	Igkv15-103	Cplx1	B930018H19Rik	A230005M16Rik	Aldh1l1		Rab3c	Dgki				Rspo2	Cfd	Zg16			Pou6f2
	C1rb	Msr1	Hist1h2bk	1700108N11Rik	Lrat	Apol7b		Dpf1	Slc10a4				Gm33732	Gm34961	Gp2			Gm8066
	C1rl	Traj26	Elavl3	Scn9a	Oasl1	Retnla		Areg	Cpb1				Gata5	Hhatl	Ces1g			A330093E20Rik
	C1s1	Pnliprp2	Mmd2	Muc1	Pnp2	Nupr1		Smad9	Cth				Insm2	Cmtm5	Aqp12			Murc
	C2	Gm42722	2010109A12Rik	Gm26843	Hcar2	C1ql3		Cyp4f15	Il22ra1				Gm32063	Tmprss5	Arg2			Gm3985
	C2cd2l	Igkv8-27	Igkv4-92	Gm2861	Tectb	Rasef		Phf24	Uchl1				Pet117	B3gat2	Gcnt3			Gm7276
	C2cd4b	Alb	Prph	5330434G04Rik	Apod	Flrt2		Agtr1a	Agtr1a				Gm5640	Gm16099	Umod			Gm43755
	C4bp	Tcte3	Ighv2-5	Kcna4	Gm20547	Draxin		Gpr3	Tmem125				Pitx1	Gm35611	Cpa1			B3gnt4
	C530008M17Rik	Gm8013	Cdhr2	Mucl2	Cxcl9	Folr2		Gm13830	Dupd1				Gm26971	Gpa33	1810044K17Rik			Gm12762
	C7	Ighg2b	Gm12445	Gjb1	Lbp	Pi15		Gm5771	1810008B01Rik				Olfr607	Fcgbp	Slc10a5			Trpc7
	C77080	Ighv11-2	Gm43036	Bc1	Klhl4	Srpx2		Cnn1	Cckbr				Gm32151	Gfra3	Reg3d			Drd3
	C920008G01Rik	Bcl2a1c	Mttp	Fbxw24	Oasl2	Pah		B3galt1	Pnliprp1				1700003M07Rik	Gm43191	Ctrb1			Gm15336
	Cables1	Igkv3-3	Ccdc180	Erp27	Hhip	Hp		Fxyd2	Wnt1				Cby3	Slc25a48	Prss2			1110002E22Rik
	Cabp1	H2-M6-ps	Slc35f4	Gm19619	Cadm2	Myo16		Nrip3	Kcnc4				BC006965	Gap43	Lrrc66			Lmx1a
	Cabp2	Igkv5-45	Ighv1-69	Hsd17b13	Tnc	Gm15880		Plppr5	Ggh				Apol7a	Faim2	Cabp2			Stxbp5l
	Cabp7	Xlr5c	Gm3020	Ctrb1	Bmx	Cd209b		Barx2	BC094916				Gm49394	Pou3f1	Gm11437			Gm11127
	Cacna1a	Bglap3	Chrna3	Lrrtm2	Wnt2	Lox		Hist1h1d	Tmed6				Psmb11	Capn8	Btnl1			mt-Nd4
	Cacng3	Ighv5-16	Slc10a4	Sh3gl2	Irf7	Cldn5		Ceacam3	Spdef				Gm15319	Gm42706	Pnliprp2			Gm44684
	Calm5	A930041C12Rik	Platr27	Cpne6	Efhd1	Loxl4		Cphx1	1810013D15Rik				Cntnap5a	1700001C02Rik	0610005C13Rik			Hist1h2ac
	Calml4	Gjb2	Rps2	Gm31698	Pcdhb3	Psg22		Frmpd4	Cpa1				2310016G11Rik	Eps8l3	Mmd2			Gm15789
	Calr	RP24-160I20.1	Ighv1-72	Gm37240	Iigp1	Foxq1		Klk1b11	Tuba3a				Ces2c	Aard	1810008B01Rik			Gm4221
	Caly	Igkv8-19	Gap43	4933417E11Rik	F2rl2	Syt15		Faim2	Slc45a1				Bche	Cdhr5	Slc47a1			mt-Nd6
	Camk2n1	1810018F18Rik	RP23-359B23.11	Gm50336	Cenpp	Gm1720		Gpr22	Gm13546				Olfr49	Wnt7b	Cela2a			Crxos
	Camk2n2	Ighv1-75	1700047M11Rik	Apob	Cyp1b1	Irgc1		Tlx2	Serpinb1b				Tbx3os2	Tent5d	Guca2b			Gm29246
	Camp	Ccl21b	Gm5868	Ces5a	Fam124a	Nphs1		Gm43996	Itih4				Gm6999	Elavl2	Galntl6			4930483J18Rik
	Camta2	Gamt	Oit1	Gm44017	Tmem45a	Hpn		Gm28496	Tc2n				Cdhr5	Acnat1	Gstp2			Gm3830
	Capza1	1810020O05Rik	Cyp1a1	Foxn1	Plin1	Irx3		Adra2b	Gm42962				Gm16175	Prss1	Aldh1a7			Npas2
	Car10	Gm5127	Upk1a	Epn3	Stab2	Cldn8		Cldn15	4930403O15Rik				Gm23134	Otof	Trpv6			mt-Nd4l
	Car3	Pcdh11x	Btbd16	Rps27rt	Mgp	Clec4g		Agr2	Prph				Gm31045	Gm49970	Klk1b4			Gm12259
	Car5b	Olfr1444	Gsto2	Dlx1	Slit1	Sema3d		Slc35f3	Cabp2				Ang4	9530036O11Rik	Defa35			Neurod1
	Card14	Klk1	Gm43698	Gm31816	Lhx8	Aox3		Foxg1	Prlhr				Gm43660	Akr1d1	Hpcal4			Irx2
	Carhsp1	Gm2389	Gm4724	Clps	Gzmb	Tnc		Bglap	2210010C04Rik				Lrrc10	Tmem72	Calb2			Dnah11
	Casc4	Igkv1-99	Tmod4	Gm48799	Mrap	Krt23		Hist1h1e	Platr19				Gm38408	Chrna7	Fabp1			Mogat1
	Caskin1	Gm2453	Igkv4-70	Olfm2	Podn	Tmem132c		Cybrd1	Dmrt2				Pcdha6	Gm44386	Serpini2			Grp
	Casp16-ps	Pnlip	RP24-362N13.1	Cela3b	Rspo3	Prrg1		Htr3a	P2rx5				1700037C06Rik	Muc2	Cacng5			Gm10038
	Casr	Ighv8-5	Gm21981	Gp2	F8	Chdh		Ngfr	Stc2				Gm15688	Lrrc66	Cpb1			St8sia2
	Casz1	Ighv1-52	Sv2c	Mstn	Gm21970	Siglech		Th	Asb4				Dnmt3bos	Gm33586	Gm46440			RP23-72K19.2
	Catsper4	Igkv3-12	Igkv8-30	4932415D10Rik	Fcgr1	Nr5a2		Dmrt2	Serpinb1a				Gm43518	Gm45847	Cyp2b10			Tigd4
	Cbarp	Scgb3a1	Gm38025	Ugt2b36	Plxnb3	Tcea3		Vmn2r13	Gm44447				Cdr1os	Sim1	Gm8909			mt-Nd2
	Cbr2	Clec4g	6330403K07Rik	Gm38944	Gpc6	Slc6a9		Nefl	Lingo2				Lingo3	Neurog3	Slc39a5			Itpr3os
	Cby3	Zg16	Hist1h4d	Cuzd1	Cilp	Igkv4-71		BC048644	Htr3a				Gm50353	Ctrcos	Klk1			Myo3a
	Ccdc117	Trf	Acod1	Gm49970	C1qtnf7	Vmn2r97		Tmem132c	Slc27a5				Gm10648	Sprn	Sostdc1			Gm15328
	Ccdc122	Hamp2	Ngb	Xkr9	Serpina3n	Gm35035		Vmn2r-ps21	Ctrb1				Proz	Anks4b	Hamp2			Lingo3
	Ccdc141	Dbx2	S100a14	Lrrc7	Steap3	Gm44206		Ntrk1	Rarres1				Ankrd34b	Myoc	Npy			mt-Nd5
	Ccdc178	Ighv1-64	RP24-94F12.2	Chrna3	Gm5150	Pkhd1l1		Slc18a2	Bglap				2010001K21Rik	Ppp1r14d	Gjb1			Rtp1
	Ccdc180	Sema3d	Pipox	Gm16136	Ifit1bl1	Msr1		Thsd7b	B3galt1				Aanat	Atp10b	Slc9a2			Gm21844
	Ccdc68	Ighv1-18	Ighv1-75	A830018L16Rik	Ifng	Gm45837		Naip1	4930444P10Rik				Tent5d	Srrm4os	Pla2g1b			Gm16185
	Ccdc80	5830411N06Rik	Tnnt2	Cldn23	Fcgr4	Cd209e		Ralyl	Phf11a				C87414	Hist1h2br	Unc93a			Hnf1aos2
	Ccdc89	Tmem233	Rpl7a-ps3	Pcdha2	Hmgb3	Fzd10		Cfap53	Insm2				Sprr2b	Gm28729	Nxph2			Gm13856
	Cck	Ighv13-2	A330102I10Rik	Spdef	3830403N18Rik	Gcat_1		Gm20629	Gm36864				Gm15261	Gm26852	Ctrc			RP23-9C19.1
	Cckar	Igkv4-90	BC089597	Gcgr	Cldn5	Trim34b		Wif1	Gatm				Tm6sf2	Rbfox3	Klk1b3			Peg10
	Ccl12	Ighv12-3	Gm3336	Syndig1	Clec1b	Gm20400		Nags	Slc38a5				2210411M09Rik	Adcy1	Cpa2			Gm15704
	Ccl19-ps1	Igkv8-16	Gm16118	Ifi27l2b	Fn1	5430419D17Rik		Nefm	Gper1				Cpb2	Baiap2l2	Clps			Gm10110
	Ccl2	Pnliprp1	1700026J14Rik	Sec14l4	Ces2g	Il13ra2		Arg2	Cphx1				Gm45708	Abca14	Tmc5			Ghsr
	Ccl25	Lbx1	Slc22a13b-ps	Rims1	Gm26619	Gm13091		Npy	Rab3c				Slc10a5	Gipc2	Sycn			Gm8228
	Ccl7	Trav3d-3	Gm10709	Cabp2	Kctd19	Stra6		Brinp1	Homer2				4930513O06Rik	Cend1	Rnase1			Gm26521
	Ccl8	Gm2174	Mt3	Gcg	Gm12972	Cyp1b1		Gm16308	Opcml				Lrrtm3	Ppbp	Ctrl			Sftpc
	Ccl9	Gm3500	H2-Q1	Rbp3	Reep1	Gm21887		Gm28053	1810063I02Rik				Gm13855	Olfr78	Calml4			Tceal7
	Ccnb1	Ighv1-76	Cftr	Gabra4	Epha3	Prrx1		Serpina6	Tmem200a				Gm20616	Gm43570	Sptssb			Gm2415
	Ccnb1ip1	Slc38a3	Gm15747	Cbs	Pla2g5	Chst2		Tph1	Rab15				Mttp	Nrg3	Hcrtr1			1700084E18Rik
	Ccnjl	Rbm8a2	Gm14401	Stk32b	Gpm6a	Col6a5		Slc26a4	Cdh18				Gm4577	Tcp10b	Pdia2			4930406D18Rik
	Ccpg1os	F8	Dapl1	Gm31036	Cdc6	C1qtnf9		Hpca	G0s2				BC035947	Abcg4	Tmem253			Fev
	Cct3	Ggh	Gm15816	Lrrtm1	Pheta2	Zbtb32		Nt5c1a	Kcnt1				Mrap2	Etnk2	Abcc6			Irx1
	Cct4	Ttn	Gm42743	Cldn9	Igkv4-71	Cachd1		G0s2	Tmeff2				Gm29254	Fabp3	Gm13344			4930599N23Rik
	Cd163l1	Igkv4-57-1	Avil	Gm960	Gm41611	Col7a1		Gm43809	Try5				Krt20	Gm37864	AA467197			Hhatl
	Cd1d2	Klrc2	Sncg	Rnase1	Cpxm1	Gnmt		Tm4sf20	Spink1				Grik1	Omg	9130017K11Rik			Trim71
	Cd209d	Vit	Gm14546	Fmo3	Pth1r	Ccnjl		Htr3b	Adrb1				Gm48778	Apoc4	Faim2			Zim1
	Cd209f	Six1	Uchl1	Pnliprp2	Ackr3	Vmn2r57		Mst1	Cd6				Slc9a2	Gm16364_1	Naaladl1			A230083G16Rik
	Cd300a	Klk1b3	Fsd1	Tent5d	Col14a1	Il5ra		Creb3l3	Clps				Anks4b	Rsph4a	Ovol1			Slc6a20b
	Cd300c2	9230106D20Rik	Fcor	Folr1	Bmp8a	Atoh8		Rnase2b	Asb11				Hils1	Sox10	Amy2a3			Adamts18
	Cd300lg	Igkv3-2	Ndrg4	Necab1	Cldn11	Itgam		Chac1	Shisa9				Sytl5	6430710C18Rik	Amy2a4			Gm26794
	Cd302	Gm10109	Ces2e	Pla2g1b	Hmbs	Timd4		Bcat1	Gm14102				Gm21885	Gm49748	Amy2a2			Igf2bp2
	Cd320	Gm15564	Gm3383	Gm14419	Nrgn	Scara5		A230028O05Rik	Tmem97				D030051J21Rik	Ankrd45	Mrgprx2			Apol7b
	Cd36	Gm44973	Gm31728	Myo5c	Zan	Mmp9		Ndp	BB114814				Cpne6	Gm27624	Tff2			Gm26683
	Cd47	Lrrc7	Vpreb1	Ece2	Tbx1	H2-Bl		Slc6a20a	Nxph2				Gm23864	Igsf21	Reg1			Gm26804
	Cd59a	Ighv1-28	Ckmt1	Dlgap1	Kcns3	Aass		Cdh18	Slc1a3				Gm49358	Rph3a	Rlbp1			Gm44706
	Cd5l	Igkv1-117	A730017C20Rik	Prss8	Oas1a	9930111J21Rik1		Myl1	PVRIG				Acsm3	Sgk2	Klk1b5			Gm28539
	Cdc20	Dynlt1a	Pianp	Ptf1a	Glp2r	Tpbgl		Gm20186	Krt25				Gm44793	Ncam2	Cela1			Slc12a1
	Cdc26	Tmed11	Brinp2	4930415O20Rik	Inmt	Gm8909		Aldob	Scn4b				7530414M10Rik	Arg2	Pnlip			Adra1a
	Cdh1	Mmp3	Pnp2	Pdia2	C530008M17Rik	Prnd		Gm26716	Ckm				Pla2g10	1110019B22Rik	2210010C04Rik			Erich3
	Cdh17	Slc39a5	Slitrk1	2210010C04Rik	Hmox1	Cd209d		Abcc2	Gm8251				Sprr1a	Mslnl	Mab21l1			Gm26735
	Cdh22	Cldn10	Stmn2	Prss3	Ecm2	Col3a1		Gm3020	Gls2				Mptx1	Fbxw24	L3mbtl4			Cfap44
	Cdh9	Igkv6-13	Tagln3	Atp2c2	Art2a	Gli3		Fgb	Ntn1				Adcy8	Corin	Fam3b			9430060I03Rik
	Cdhr2	Ighv1-82	Mzb1	Phox2a	Klrc2	Gfra2		Ifit1bl2	8030453O22Rik				Barhl1	Klk1b24	Spink1			Gm17349
	Cdhr5	Amhr2	Erdr1	Klb	Klrc1	2810429I04Rik		Fgf21	Galntl6				4930592I03Rik	Gm38944	Ankrd22			Gm14393
	Cdk1	Rpl23a-ps3	Cep85	Cpa1	Ccnb1	Adgre4		Notum	4931406G06Rik				Gm48693	Avpr1b	Gpr61			Gm21887
	Cdk13	Fbxw13	Caps2	Faim2	Gm4724	Cyp39a1		Gm12346	Gm12305				Myo15b	Tescl	Ifit1bl2			Gm4117
	Cdk5r2	Igkj5	Ano9	Ppp1r14d	Pcolce2	Fcrls		RP23-385F3.2	Gjb1				4930422I22Rik	Gad1	Amy2a5			A530016L24Rik
	Cdk5rap1	Pla2g1b	Sema4g	Tmem117	Ifi204	Tlr5		Gm16568	Gm21975				D630014O11Rik	Elavl3	B230334C09Rik			A930035D04Rik
	Cdkn2b	Ighv1-26	Lockd	Wnk3	Vstm4	Ildr2		Gm26583	Itih2				Hmga1b	Stk32b	Erp27			Mmp13
	Cds1	Prdx4	Rpl17	4930488L21Rik	Olfml1	Bmp2		Gm44613	Gnmt				Gm2109	Hcn1	Kcnc4			Gm3448
	Cdx1	Slc7a3	Ephx2	Tph2	Serpina3i	F8		Gm27174	Gm20186				Plcxd3	Gm47728	Fsd1			1700108N11Rik
	Cdx2	Mgl2	Snrpg	Nphs1	Itih3	Zfp503		Gm44646	Gm3448				Gm12292	Fbp1	Sct			2010001K21Rik
	Ceacam18	Ccl1	Erh	Grin1	Fbn2	Sntb1		Ecel1	Extl1				Gm31462	Bco1	Phox2a			1700082M22Rik
	Ceacam20	Cckar	Hgd	Aldh1l2	AW551984	Aebp1		AA467197	Ahcy				Duxbl3	Gm37459	Tmem217			Wt1
	Cel	Trnp1	Gm8624	Corin	Siglece	C5ar1		Gm13066	Gm28050				Spaca4	Sbspon	Gm21985			2410021H03Rik
	Cela1	Amy1	Ttll9	Gm50353	Klra7	Il22ra2		Tff3	Ttc9b				Acot12	Itgbl1	Ms4a2			Gm11934
	Cela2a	Arhgdig	C1s2_1	Pclo	mt-Nd6	Slc24a3		2900055J20Rik	Greb1				Arl14	Sertm1	Gng3			Gm8615
	Cela3b	Gm11639	Card14	Mt2	Cfi	Lyve1		Pram1	Npw				Btnl1	Irx1	Tph1			4931409K22Rik
	Celf4	Trav12d-3	Gm13261	Spock1	Slc45a3	Fbln2		Nlrp6	Crlf1				DXBay18	Eprn	Tm6sf2			Fam19a2
	Cemip	Hp	Gm2115	Urah	Kcnj10	Gm28035		Vmn2r9	Necab1				Gm31218	Pcdhb1	Acer1			Olfr315
	Cenpa	Gm18025	C230062I16Rik	Tmed6	Ube2c	Hs3st3a1		Cntn5	Myc				2410021H03Rik	Cyp2e1	Serpina6			Pkd1l1
	Cenpp	Padi3	Rpl7a	Gm30074	Slfn5	Abcc9		Gdpd2	Gamt				Atp2b3	Hand2	1810007D17Rik			Pnoc
	Cep162	Gbp11	Gm2861	Obp2b	Orc1	Gm4737		Tcp10c	Bean1				Anxa13	Cnn1	Slc38a3			Adh7
	Ces1c	Zfp985	Gm43270	Dcc	Gxylt2	1110032F04Rik		Npc1l1	Vtn				Ifnz	Minar2	Pgc			Gm281
	Ces1f	Cckbr	Tnfsf13os	Gm12524	Gpr182	Thsd7a		Ugt2a3	Kcng4				5330434G04Rik	Klk1b11	Rnf212			Mapk15
	Ces1g	Scara5	Gm10197	Kcnj4	Il7	Psme2b		Atp10b	Fam205a3				Gm15734	Misp	Lrrc4b			Pclo
	Ces2a	Ighv1-63	Gm20186	Cpa2	Reln	Crip3		Gm14327	Slc26a4				Rit2	Fetub	Gm13010			Grhl3
	Ces2b	Msantd1	6430550D23Rik	Mab21l2	Zbp1	Ltbp2		Gm13061	Jakmip3				Sult1d1	Armc4	Gdpd2			Gm15688
	Ces2c	Mrc1	Gm11808	Alb	Mamdc2	Cdh11		Gm14501	Reg3d				Nr2e3	Hnf1aos2	Angptl8			Gm17112
	Ces2e	Igkv6-20	Gm26698	Fbp2	Olfr56	Gas1		Mgst2	Slc38a3				Pclo	1810063I02Rik	1810028F09Rik			Abca4
	Cfap126	Gm15854	Slc26a6	Gm31793	Slc40a1	Gm29094		Mgam2-ps	A2m				Tmem253	Mylk2	Nkx6-3			1700109K24Rik
	Cfap206	Popdc2	1700066B19Rik	Aqp12	Rrm2	Ogn		Gm12371	Rbbp8nl				Gm12589	Nme5	Galnt6os			Gm15816
	Cfap221	Ctrcos	Gm26912	Pcdha3	A530064D06Rik	Adamts12		Cdhr5	Ddah1				Plk5	Gm2663	Bglap3			Sim1
	Cfap52	Rps12-ps3	2410006H16Rik	4933428C19Rik	Ctla2b	Gm31374		Gm1123	Nr0b2				Scrt2	Fmo4	Gm16156			Edn2
	Cfap57	Gm18342	Gm44944	Gm20501	Tbxas1	Arhgap20		Pdzk1	Gm29502				Gm30173	Pgc	D13Ertd608e			Gm16323
	Cfh	Gm11808	Sirpb1c	Nupr1	C2	Ackr2		Krt20	Hs3st5				Spink4	Mal	Nat8			Gm43653
	Cftr	Ighj2	RP24-345M22.2	Igsf1	Adamts20	Calcrl		Eps8l3	Serpina6				Trpc7	Hs3st2	Gsta4			Ttll6
	Cgref1	Amy2b	Ptgr1	Slc39a5	C4b	Dpep1		Gm26751	Tst				BC024139	Mfap4	Sctr			1700013F07Rik
	Ch25h	Il23r	Gapdh	Cela2a	Klhl33	Gal3st2c		Cyp2c65	Slc1a5				Gm24195	Gm34237	Nr1i2			A530013C23Rik
	Chat	Igkv14-126	RP24-286J21.7	Vat1l	Dpt	Ripor3		Gm12082	Lrrc7				Lce6a	Gcg	Ngp			Cdr1
	Chchd2	Gm37800	Rpl35	Pnlip	Scn7a	Marco		Pla2g12b	Nrip3				Gm50271	Aspa	Gls2			AF529169
	Chd3	Igkv1-133	RP23-453G12.2	Tex26	Dchs2	Adamts9		Ptprh	Klrb1f				Tnni3k	Klk1b8	Cyp1a1			4930565N06Rik
	Chd3os	Ighv1-36	Fam221b	Cel	Lyve1	Ano1		Myo1a	Prodh				Gm12830	Pcdh10	Slc9a4			Gm12981
	Chd5	Matn4	Tkfc	Agr2	Glycam1	Gm15448		Phgr1	Rit2				Gm10747	Pcsk9	Cldn15			Hist1h2ae
	Chia1	Ighv5-12	Rps27	Ctrl	Ltbp1	Steap4		Tmem236	RP24-267I21.3				Pcdhgc4	Ces1f	Gjb2			Gm20468
	Chil3	Jchain	Olfm4	Speer2	Itga9	Meox2		Otop3	Ggt1				4930406D18Rik	Ccdc146	Slc23a4			Gm609
	Chn1	Cd163l1	Ppia	Usp51	Srpx	Mbnl3		Hsd17b2	Prss8				Vmn2r44	Ankrd34b	Tmed11			KIAA1683
	Chp2	1810008B01Rik	Cdkn3	Neu2	Gm5431	Rn7s2		Ahsg	Myh13				Gm10775	Clvs1	Ralyl			Adcyap1
	Chrm2	Gm17167	C730034F03Rik	Shisal2b	Klri2	Mcoln3		Clrn3	2900011O08Rik				Gm32123	Doc2a	Acnat1			Galnt13
	Chst11	Erv3	Snhg15	Fstl5	Ska1	Nkd1		Lrrc19	Gabra4				Ugt2b34	Unc5d	Iyd			Ccdc60
	Chst2	Klri2	Rps8	Gm13648	Itga8	Gli2		Otc	Ak4				Tceal5	Gm16136	Apoc2			Gm26691
	Chst9	Cbr2	Zfas1	Crb1	Hc	Gt(ROSA)26Sor		Cideb	Phgdh				Rab3c	Gm43566	Anxa13			4930511M06Rik
	Churc1	2610035D17Rik	Rsc1a1	Gm29054	Adamts13	Col5a1		Mogat2	Grm7				Tmem139	C2cd4d	Ihh			Chat
	Cideb	Rspo3	Gm17484	4930547M16Rik	Ccna2	Cxcl12		Abcg5	Mia				Gm36945	Slc27a2	Grm7			mt-Nd1
	Cidec	Chst2	Zbtb32	Adora1	Msr1	Ebf3		Trim31	1810020O05Rik				Gm25112	Akr1b7	Cym			Cyp4a32
	Ciz1	Gm17541	Ube2t	Ttc39aos1	Serpina1e	Gm1965		Msh4	Gm12100				4932435O22Rik	Alb	D7Ertd443e			mt-Atp6
	Ckb	Rpl36-ps3	Crip1	Slc26a3	Il13ra2	Igsf10		Ces2a	5430419D17Rik				Gm34759	Ugt8a	Gstm6			Pak7
	Ckmt1	H2-M9	Doc2g	Gm44109	Loxl4	Mrc1		Cyp2b10	Pirt				Gm11586	P4ha3	Nefl			6430503K07Rik
	Clca1	Prg2	Rps14	Amy2a3	Sorcs1	Col1a1		Mettl7b	Gm44036				Fam83b	Gabrg1	Wnt2b			Gpr179
	Clca3a1	Tdrd9	Gm20683	Cth	Tmcc2	Clmp		Reg4	Tsga10ip				Cfap206	Abcc6	Sox2			Sftpa1
	Clca3b	Tac1	Rpl21	Scrt2	Dok2	Chst1		Aoc1	Chrdl2				Gm20508	Gm12108	Pirt			Gm42984
	Clca4a	Igkv9-129	Pgk1	Tmprss9	C1qb	Inmt		Themis3	Sycn				Gm45237	Mt2	Tmem45b			Slco4c1
	Clca4b	Zfp988	Tmem267	Akap3	Postn	Abi3bp		5031410I06Rik	P2ry14				Slc5a10	Slc9a2	Ppara			Adnp
	Cldn10	Ighv2-3	Rpl37	Gm9937	Hmcn1	Kctd12		Sult1b1	Vmn2r13				Tmem150cos	Anxa13	Foxq1			Nyx
	Cldn11	Slc45a3	Cdk5rap1	Adprhl1	Hoxd10	Galnt16		Btnl2	Fam205a2				4930524O08Rik	Wfdc16	Tsga10ip			Gm38392
	Cldn13	Mylk2	1810032O08Rik	Cdh18	Pdk4	Dcn		Sprr2a3	Hist2h3c2				Baiap2l2	Adgrb1	Ces1e			Arpp21
	Cldn15	Tnc	Zcchc12	Amy2a2	Gpc3	Slc16a7		Kcnk18	Bglap3				Slc4a5	Hkdc1	H2-Q1			Serpina1a
	Cldn20	Cd209d	Tpm3-rs7	B9d1os	Chst4	Zeb2		Styk1	Nr5a2				Gm22540	Apoc2	Rph3a			Sost
	Cldn5	Gm3883	Rasl10b	Cks1brt	Rln3	Cd33		Gm7361	Gata4				Oprk1	Fstl4	Slc12a8			Tmem30c
	Clec14a	Cela3a	S100a4	Gm50145	Arg2	Ccl9		Gm37915	Gm10561				Gm15762	Krt78	Nrg3			4831440E17Rik
	Clec16a	Hoxd9	Zfp968	Rap1gapos	2610035D17Rik	Pcdh7		Apoc3	Gm43525				Gm11685	Uox	Fst			Taf9
	Clec2d	Ighv1-55	Xlr3b	Amy2a4	Ndrg2	9930111J21Rik2		Ms4a10	Prdx4				Gm49934	Ccdc113	Hsd17b13			9530051G07Rik
	Clec2e	Tsga10ip	8430408G22Rik	Pcsk1	Csf3r	Slc22a3		Mptx1	Psat1				Gm24564	Gm7324	Lcat			Gm10489
	Clec2h	Ptf1a	Cycs	Kng2	Gm47398	Flrt3		Lct	Gm11827				Bbox1	C8b	Smim24			Gm10226
	Clec3b	Ranbp3l	Rpl37a	Dlgap2	Rtn4rl2	Csf2rb2		Clca1	Plxnc1				Mgam2-ps	Sult4a1	Adra2b			Olfr1420
	Clec4a1	Ighv14-2	Dhrs11	Gm49496	Birc5	Clec4a1		Sult6b2	Rbpjl				Gm22392	Trpc5	Gm13305			Gm29417
	Clec4a2	Adm2	H2-T23	Zfp385b	Ngf	Gdf10		Cnpy1	9130019P16Rik				Gm45591	Cfap54	Cend1			Nkx6-2
	Clec4a3	Gm15523	Rab26os	Hs6st3	Hk3	Arntl		Amy2a1	Slc12a8				Ttll2	Gm41836	Gm44511			Col25a1
	Clec4g	Rnase1	Cdk1	Chrdl2	Gdf10	Hmcn1		Abcg8	Gm16364				Gm26833	Mpig6b	Fcamr			Lrrc16b
	Clic5	Sostdc1	Gas5	Rasgrf1	Pla2g4a	Rpgrip1		Ms4a12	Eif4ebp1				Gm42679	Mas1	Cckar			2010103J01Rik
	Clip3	A730085K08Rik	Rpl35a	Rasl10b	Clec1a	Serpinb8		Sectm1b	Omg				Cyp4f15	Ugt2b35	Mall			Gm16958
	Clp1	Gm12946	S100a10	5330439M10Rik	Klrb1c	Gm10552		Gm42416	Nsg1				Gm49542	Col11a1	Clic6			Hist1h3d
	Clps	Ighv1-15	Churc1	Diras1	Dhx58	Igsf23		Gm15429	Notum				Pak7	Pcdha1	Ptger3			2610028H24Rik
	Clrn3	Mrap	Snhg20	Gm4791	Marco	Cxcr2		Guca2b	Bcat2				Cyp4a10	Unc93a	Duoxa2			Crhr1
	Cmpk2	Igkv4-53	Pcp4	Rdh9	Cmpk2	Siglec1		Gabra1	Chrna3				2900072N19Rik	Edn2	Pzp			Cdh7
	Cmtm3	Gdf15	Wdr89	Sult4a1	Fmo1	Mmp12		Gm20460	Rtn4r				Pof1b	Cdh20	Stmn4			Zfp457
	Cndp1	Nup62cl	Rpl15	Phyhipl	1300017J02Rik	P2ry10b		Sprr2a2	Frat1				Rmst	Pou3f4	Dpep1			Gm15892
	Cnga1	Igkv12-38	Ndufa3	Gm17535	Gm50321	Cysltr1		Ppp1r32	Hamp2				Slc17a2	Kcnj9	Nkain4			Muc4
	Cngb1	Gm5786	Gm21992	Fam228a	Tgtp2	Lepr		Clca4a	Habp2				Gm15638	Gm37170	Gm43024			C030037D09Rik
	Cnn1	Stab2	Pin4	Cntnap2	Flt4	Gvin1		Trim40	Frmpd4				Drd3	2410021H03Rik	D430041D05Rik			RP24-266E2.1
	Cnnm2	Gm14214	Gm14410	Mgat5b	Abca8a	Gpr182		Btnl4	Galnt3				Bhlha9	Try10	Fam83e			Gm17090
	Cnpy1	Prom2	Folr1	Klk1b5	Loxl1	Trf		Ugt1a1	Atcay				Gm37041	B4galnt2	Habp2			Sertm1
	Cntn1	Ighv1-5	BC026585	Ucn3	Adamts8	Svep1		Gip	Stmn2				Gm33035	Ppp1r1a	Pllp			Pabpc5
	Cntn4	Gm5345	Mthfs	Gm34759	Gm4070	Col6a2		Pagr1b	Tmem202				Gm49325	Nrsn1	Homer2			Gm44109
	Cntnap2	Gm12972	Dbndd2	Gm13010	E2f8	Gm43388		Tubal3	Pah				A1cf	4930481A15Rik	Atp2c2			Gm26790
	Cntnap5a	Ankrd22	Khk	Gap43	Clec4g	Gm15478		Ugt2b38	Tle6				B3gat1	Syt6	Foxd3			Tldc2
	Cntnap5b	Glp2r	Rpl10	Cldn3	Tgtp1	Gda		Gm26695	Tead2				4632433K11Rik	Dazl	Rbpjl			Ovol2
	Cobl	Igkv5-39	Pet100	Nalcn	Oas2	P2ry14		Muc13	Kcnq3				Gm8378	Kcnh8	Gipc2			Gm44968
	Cobll1	Nrk	Gm10146	Gm49358	Cd36	Adamts5		S100g	Sypl2				Cntnap5b	Jakmip2	Tmem171			Gm28523
	Col12a1	Lpar2	Ndufa2	Rnf112	Cd209e	Gm26917		Ces2c	Mmp7				Plagl1	Mmd2	Amy1			Trpm5
	Col1a2	Hpn	Mrpl33	Snap25	Lrig3	CT010467.1		Slc30a10	Cldn10				Rnf186	Mapk15	Cdh10			Gm38393
	Col20a1	Lhx8	H3f3a	2410021H03Rik	Bcat1	Col6a1		Gsta1	Ly6d				Fabp1	Gm32224	Bche			A930018M24Rik
	Col22a1	Cyp11a1	Noxo1	Dclk3	Smim5	Kif26a		Btnl1	Tyrp1				Rdh16f2	Gm11992	Hhip			Mme
	Col24a1	Tnfrsf17	Snrpe	Gm9926	Il33	Tlr9		Clec2e	Gm15821				Cyp3a59	Hydin	Nlrp5			Ugt2b34
	Col3a1	Srpx	Snhg1	Cntn3	Slc10a6	Abca9		2010003K11Rik	Gcnt1				Xkr4	Gm2004	Gm42669			6430590A07Rik
	Col5a1	Cd209e	Acyp1	Sez6	E230029C05Rik	F13a1		Rbp2	Fabp7				Lrrc66	Mrgprb1	Ros1			Gabrg1
	Col5a2	Atf7ip2	Dynlt1f	Pcdhga6	Fabp1	Stab1		Cyp2c66	Sprn				5530401A14Rik	Pcdha5	Tmed6			St6galnac5
	Col7a1	Igkj2	Gm42742	Gm20751	Lum	Pdgfra		Gm12505	Tppp3				Ros1	Gm39271	Gria4			Fam222a
	Commd2	Reln	Bola2	Gm14264	Sphk1	Cxcl10		Apoc2	2210417A02Rik				Mdh1b	Gm6871	Slc17a4			Gm4767
	Commd4	Ighv8-8	Kif22	Tmem132b	Mrc1	Nes		Cyp2d26	Syt1				Gm49272	AW551984	2810459M11Rik			B3gat1
	Cops5	Igkv12-46	Uqcrh	Pkhd1	Slc16a1	Acacb		Ugt2b5	Traf1				Gm16035	Pklr	A230059L01Rik			Hist1h4k
	Cops6	Fam205a4	Ccdc28b	Gm10718	Cd300c2	Nr2f2		2210407C18Rik	Ptger3				4930488L21Rik	Sfrp5	Brinp1			AW551984
	Coq10b	P2rx1	Tomm7	S100z	Csf1	Snai2		Tmprss15	Sncg				Gm11762	Klhl33	Cpa3			Gm10653
	Coro2b	Ighv1-42	Ciapin1	Exph5	Mlkl	Pilra		Gm2061	Gm15889				Plekhg6	Gm34654	Ggt1			C2cd4d
	Cox14	5830417I10Rik	Hmgb1	1810008I18Rik	Anln	Ccr6		Muc3	Ranbp3l				Plaat1	Hnf4g	Slc10a4			Grin1os
	Cox19	Ighv1-72	Snrpf	Homer2	Blvrb	2010016I18Rik		Entpd8	Aqp8				Gm9937	Gper1	Angptl1			Abcc12
	Cox4i1	Pf4	Phpt1	1810010K12Rik	Micall2	Zfpm1		2010109I03Rik	Ces1e				Gpr22	Cfap206	Muc1			Oprm1
	Cox6a2	Aox3	Snrpd2	Kcnc4	Tgm2	Nfatc4		Slc13a1	Gpr22				Sp5	Nek5	Igfbp6			Prr36
	Cox7a1	Ccl19-ps1	2010107E04Rik	Gm42706	Pilrb1	Padi2		Hsd17b6	F630028O10Rik				Gm20554	Gm24270	Sh2d6			Arhgef15
	Cox7a2	Ntng1	Uqcr10	Zdhhc22	Cenpk	Gdpd5		Slc7a9	Matn4				Aff2	Kcnj12	Myo5c			Nell2
	Cp	Ighv1-67	Pafah1b3	Igsf5	Tmem132e	Slc39a8		RP23-383B20.1	Il12rb1				2900060N12Rik	Lrguk	Duox2			A1cf
	Cpa1	Gm626	Ffar2	Grm7	Usp18	Gm45234		Btnl5-ps	Prom2				Fbp1	Ctnna3	Alb			Pcdhb3
	Cpa2	Gm16156	Miip	Chrna5	Tacr1	Itga2b		Cdh17	Rbfox1				Gm49890	Cntn3	Spdef			Vwde
	Cpb1	Gm42726	Znrd1	Lrfn5	Mki67	Igf1		Ceacam18	Tub				Cer1	Areg	Gal			Bche
	Cpm	Tmem97	Atp5l	Syt9	Gm48116	Thbs2		Mep1b	Mab21l1				Ihh	Bc1	Smim38			Ccdc152
	Cpne4	Dmrta1	Nedd8	Cd164l2	Vcam1	Maf		Treh	Atp1a3				Hs6st3	Oprl1	Gm24265			Kcnj12
	Cpne8	1700028J19Rik	Usmg5	Kcnip4	Hif3a	Hs3st1		Apob	Sdr9c7				Agxt2	Tdh	Rasef			Cox6a2
	Cps1	Trbj1-5	Dtymk	Gm26691	Ubd	Clec4a3		Cyp3a25	Adgra1				Gm44109	Slc18a2	Adh4			Rhobtb1
	Cpt1a	Igkv19-93	Phf5a	Kcnu1	Cavin2	Gatm		2010106E10Rik	Slpi				Vil1	4732463B04Rik	Ada			Rab39
	Cpxm1	Tead2	Dpm3	St8sia5	Ccnb2	Stab2		Fabp1	Izumo1				6330410L21Rik	Shisal2b	Nkain2			Krtap16-1
	Cr1l	Zfp853	Gm17018	Crlf1	Gbp6	Has2		Lypd8	Adhfe1				Gm9866	Proc	Prdm16os			Gm27017
	Crbn	Clec1b	Sdf2	Zg16	Pilrb2	Dnah8		Cps1	Gdpd5				Lrrc34	Gm49335	Liph			Panct2
	Creb3l3	RP24-502J3.1	Myeov2	Amy2a5	Batf2	Bcl11b		Apoa1	Mpzl2				AU022754	Chrm2	Cmtm5			Slc35d3
	Crebzf	Gdf3	Mrpl27	Tff3	Kif22	Nfil3		Adh6a	Cytip				Onecut2	Gm3417	Nupr1			Adarb2
	Crhr1	Gm26825	Psma5	Nrsn1	Lrg1	Pira2		Gm10680	Sv2c				D130043K22Rik	Ifit1bl2	Gm11127			Evpl
	Cript	Hsf2bp	Sash1	Kcnn3	Tnfsf13b	Fut7		Fabp2	Hsd17b13				T2	A830052D11Rik	Kcna1			Kcng3
	Crispld2	Rslcan18	Zfp942	Pof1b	Parvb	Zfp521		Clec2h	Msh4				Gm14264	Vwde	Pcsk5			6820408C15Rik
	Crlf1	Caln1	Wwtr1	Frrs1l	Mdfi	Inpp4b		Cyp3a11	Gpr84				Hnf1aos2	Sstr2	Cplx1			Cntnap5a
	Crmp1	Myoc	Fgd4	C2cd4b	Cfh	Dab2		Clca4b	Elavl3				Npy	Susd5	Gm49123			4930570G19Rik
	Crocc	RP24-155I9.3	Sntb2	Cyp2j5	Rab3il1	Cdh5		Apoa4	Gm4737				Nat8	Cers1	Kcnq3			Gm44836
	Csf1	Sdr9c7	Zfp729b	Il23a	Xcl1	Bank1		Sis	Il4i1				Pou6f2	Klk1b5	Pof1b			Lrrtm3
	Csf2ra	Slc38a5	Mzt1	Gm14327	Klra3	Sspo		Prap1	Psd2				G630018N14Rik	Gm13010	Slc35f3			BC048546
	Cspg4	Klri1	Uty	Brsk2	Zfp521	Adam11		Alpi	Cxcl13				Gm44091	Gm49027	Cldn8			Dbpht2
	Csrp2	Ighv8-12	Thsd4	Soga3	Mx1	Col6a3		Akp3	Mfsd7c				Gm27353	Pde6c	Rasgef1c			Dlg2_1
	Cst6	Igfbp6	Dsel	Slc6a17	Gng11	Dclk1			Hpn				2310067P03Rik	Hal	Gjc3			Nlrp1a
	Cstb	Lum	Ppp1cb	Gpr75	C1qc	Col15a1			Lypd6				Gm3924	Uchl1	Elavl3			Ugt8a
	Ctla2a	Fut1	9430020K01Rik	Chgb	Cdk1	Gpm6b			Col7a1				Gm41293	Msln	Pah			4933427G23Rik
	Ctnnd2	Slc39a12	Itpr1	Slc24a2	Kcnj8	Fam83f			Slc7a3				Slc28a1	Dok7	Aldh1a3			Gm6588
	Ctrb1	Nupr1	Usp53	Tmc7	Col5a2	B3gnt5			Banf2os				Zfp804b	Prph	Mcpt4			Pcdhgb8_1
	Ctrc	Tpbgl	Col6a2	Tmem125	Atp1a2	Gimap1os			Sord				Kcnh5	Rassf10	Rims4			Gm26788
	Ctrl	Epor	Mafb	Hcrtr1	Adamtsl3	Cmah			Slc41a1				Ppp1r17	Chil1	Far2			Lrrtm4
	Ctsl	Il12b	Lysmd3	Pkdrej	Slc7a7	Tmed5			Slc6a15				Mlxipl	Ndst4	Krt19			Ptprd
	Cubn	Gatm	Dr1	Gm13344	Plxdc2	Mob3b			Lrrc4c				Gm609	Pcdh8	Slitrk2			Pde6c
	Cuedc1	4931408C20Rik	Ppp1r1a	1500026H17Rik	Ackr2	St8sia4			Ifrd1				Gm281	Mab21l2	Lyzl4			Pcdhb19
	Cuzd1	Gm14718	Ube2d3	Ces1d	Lhfp	Fmod			Pkdrej				Rnf212b	Rnase4	Mfsd4a			Gm14018
	Cx3cl1	Gm29284	Adgrl4	Nkx2-2os_1	Cdkn3	Sel1l			Ccl9				Bmerb1	Pof1b	Apcs			Foxn1
	Cxcl1	Adhfe1	Purb	Gper1	Hmgcs2	Slc16a5			Zfpm2				Fer1l6	Gm17733	Hpdl			Gm26798
	Cxcl10	Gm6086	Avl9	Sstr2	Slc43a3	Ifit2			Kcnip2				Nupl1	Edn3	Tmem97			Nkx6-1
	Cxcl12	Dmbt1	Zfp946	Baiap2l1	Doc2b	Gm14548			Cadm3				Hnf4a	Odaph	Myoc			Dach1
	Cxcl13	Gm45083	Atp11c	Caps2	Cks2	Pou2f2			Msrb1				Elf3	Gm24245	Acss3			Gm43194
	Cxcl14	Gzmm	Lpp	Itih2	Kcnj16	Ccr2			Rgs8				Galr3	Flrt1	Chrm1			Slc35g3
	Cxcr4	Hsd17b13	Nfib	Rbp4	Slpi	Itga4			Gm42697				Gm45469	Gfap	Megf10			Glra1
	Cxxc4	B430119L08Rik	Uba6	Gm31373	Garnl3	Camk2a			Gm4262				1700026J14Rik	1700095J03Rik	Gm11963			Serpine3
	Cym	Wdr95	Sowahc	Vwde	Ntn4	Gbp7			Gabrg2				Gm33263	Chl1	Krt23			Gm12264
	Cyp17a1	Gm21092	Cyyr1	Slc7a14	Nusap1	Gpr174			D530033B14Rik				Gm36026	Ogdhl	Gm13066			Ccdc27
	Cyp1a1	Igkv4-61	Rnf217	Fetub	C5ar2	Celsr1			Afm				Slc26a7	Gm20684	Adtrp			Gm44899
	Cyp1b1	C1rl	Rora	Mnx1	Wnt2b	Lilra6			Gm15915				M5C1000I18Rik	Zfp804b	Clgn			Zfp989
	Cyp26b1	Piwil2	Tmem106b	Gm48435	Pros1	Pax5			Nat8l				Gm17753	Minar1	Gnmt			B230206H07Rik
	Cyp2b10	Ighv1-80	Ntn4	Gm609	Afap1l2	AI504432			Clec2l				Gm48435	Eef1a2	Urah			Gcg
	Cyp2c29	Gm4841	Lin7c	1810007C17Rik	Col6a4	Trat1			Sel1l				Scrt1	Cyp4f39	Cnksr2			H1fx
	Cyp2c55	Gm2619	Yod1	Arhgdig	Ifi206	Rnf125			Ceacam3				Mkrn2os	Frmpd4	Vwce			Gria2
	Cyp2c65	Tpt1-ps4	Wasl	A430078I02Rik	Pigz	Dchs1			4930405O22Rik				Pou3f4	Dock3	Tc2n			Ttc28
	Cyp2c66	Angptl4	1190002N15Rik	Fam83b	Tfpi	Ggh			Fat2				Stxbp5l	Kcnf1	Smpdl3b			Mgat5b
	Cyp2c68	Sult5a1	Nr3c2	Pcsk2os1	Cpxm2	Aire			L3mbtl4				Hectd2os	Rem2	Rab6b			Prlr
	Cyp2c70	Stc2	Naa30	Klk1b8	Zfp984	Ptk7			1810010K12Rik				A2ml1	Gm44744	C530008M17Rik			T2
	Cyp2d26	Il21	Lypla1	AC135859.1	Ripor3	Ndnf			Kcnj9				Gsdma	Fxyd3	Tpsb2			Sbk3
	Cyp2e1	Gm43861	Zbtb33	Neurog3	Ifi211	Arrb1			Aldh1l1				Tph1	4632411P08Rik	Gpr37l1			Adgrf1
	Cyp2j5	Ighv1-66	Zfp943	Cdh7	Pilra	Gcnt1			Sult4a1				Hspe1-rs1	Nrip3	Mrap2			Zc3h3
	Cyp2j6	Aass	Tmx1	Aff2	Zfpm2	Sulf1			Maoa				9030612E09Rik	Gpr119	Pipox			Slc2a2
	Cyp2s1	Bmpr1b	Fcho2	Asb9	Cdca5	Cadm3			Gap43				Srrm3	Mpz	Frmpd4			Fam184b
	Cyp2t4	Clec4b1	Tmem2	Gm41349	Lgi4	Aff3			Hspb1				Eef1a2	Kcnq2	Mab21l2			Id4
	Cyp39a1	Rpl13a-ps1	Tmem170b	Tc2n	G0s2	Adap2			Fjx1				Rtp1	A830018L16Rik	B4galnt3			Pi15
	Cyp3a11	Nr5a2	Cxadr	Pah	Sult1a1	Mrvi1			Them7				Slc3a1	Col28a1	Lrrc26			Ica1l
	Cyp3a13	Sardh	Qk	Prox1os	Eif2ak2	Prag1			Myo5c				Gria2	Pcdha2	Elavl2			Sorcs3
	Cyp3a25	Car3	Zfp518a	Trim9	Ccl19	Gm15708			Mei4				Tmprss2	Sowahb	Gamt			Gm11772
	Cyp3a44	Cyp39a1	Osbpl8	Tnr	Tspan4	Ets1			Psmb10				Mapk15	Nrcam	Heph			Cacna1c
	Cyp4a10	Ighv5-17	Arhgap23	Cfap46	Abcc9	Itgb4			Asns				Pdx1	Irx2	Cftr			Dab1
	Cyp4b1	Gm4951	Shank3	Wfdc15b	Gm12185	Gm45552			Rasl10a				Ush2a	Col4a3	Osr2			Gm26663
	Cyp4f14	Tspan4	Lnpep	C130040N14Rik	Casp12	Hs3st3b1			Gdf15				Cobl	Golga7b	Mttp			Apoo-ps
	Cyp4f15	Ntn1	Itga1	Tspan2os	Lipg	Sema5a			Cldn9				Slc16a11	Tmem74	Igsf23			Nkx2-2
	Cyp4f40	Ugt1a6a	Sgpp1	Xkr4	Cp	Slfn9			Gabra3				Ace2	Vgll3	Hpn			9130213A22Rik
	Cyp4f41-ps	Gm2564	Rnf11	Mat1a	Tpx2	Edaradd			BC018473				Gm49804	Lrrc39	Gpa33			Mstn
	Cyp4v3	Zfp981	Pcmtd1	Zdbf2	Plod2	Cd226			Hist1h3e				Cfap58	Amdhd1	Nrap			Asic3
	D030055H07Rik	Rap1gapos	Phldb2	Trim67	Irgm1	St8sia6			Ndrg4				Cftr	Gm50341	Crlf1			Crocc
	D030056L22Rik	Gm128	Kbtbd7	4930432B10Rik	Spats2l	Cacna1e			Cpa3				Gm31518	Prr15l	Chrna3			Prr18
	D13Ertd608e	Tc2n	Pura	Ces1g	Pcdh7	AI506816			Ptger4				Gm15418	Pcdha4	Cxcl13			Gm26935
	D3Ertd751e	Gm2237	Zbtb41	Stpg2	Arhgap42	Ikzf3			Gm15912				Gm13648	B3galt1	Cma1			Foxo6
	D630023F18Rik	Cd163	1700019D03Rik	Rab25	C3	H2-Q10			Casp9				Erich3	Slc2a2	Slc3a1			5330413P13Rik
	D8Ertd82e	Vipr2	Tspan12	Krt23	Sod3	Galnt15			Smox				C2cd4b	Frem1	Slco1a4			Gm5432
	Daam1	Fetub	Selt	Mmp24	Tgfa	Themis			Lrrc4b				Zim1	Adcy2	Gm24407			Slc7a2
	Dab1	Klhl4	Ap3s1	Zkscan16	Eme1	Alad			Cebpa				Ovol2	Tmprss6	Cldn10			Cacna1a
	Dach1	Pah	Ptprg	Stk32a	Myzap	BE692007			Tyro3				Casr	Lgi4	Gm32742			Fmn2
	Dalrd3	Klrb1f	Scai	Cfap206	Irgm2	Bcl11a			Fam83f				Ttll6	Tmem54	Dao			Nnat
	Dao	Apof	Tmed7	Best3	Tlr7	Sulf2			Gm15501				Mafa	Alk	Bdh2			Fsbp
	Dbp	Barx1	Nrxn1	DXBay18	Xlr5b	Cd180			Tinag				BC049987	Ugt2b34	Slc30a2			Unc5c
	Dbt	Rpl22l1	Fmr1	Necab2	Ecscr	Glycam1			Slc1a2				Sptssb	Kcnj6	Cldn2			1700022I11Rik
	Dcaf12	Gm16046	Pik3c2a	Fer1l6	Sh3gl3	P2ry12			4930415O20Rik				Gm38392	Gm50203	Vit			Mamld1
	Dcdc2a	Tnfaip6	Ednrb	Gm26588	Gins1	Fcer2a			Cachd1				Trpm5	4933428C19Rik	Sv2c			6820431F20Rik
	Dcn	Lyve1	Ccdc88a	Olfr552	Olfml3	Adgra2			Gm15401				B4galnt3	Plekhg6	Mlc1			4933431G14Rik
	Dctn3	4930415O20Rik	Gprc5c	Nell1	Rbpms2	Nrp2			Gata2				Ndst4	Kcnq3	Aspa			Sptbn4
	Dctpp1	1810007C17Rik	Brwd3	Gm2824	Kif14	Ciita			1810010D01Rik				Ush1c	Elovl2	Matn4			Gm38102
	Ddah2	Ms4a6d	Arxes2	Celsr3	Adcyap1r1	Susd2			Vipr2				Soga3	Gm45808	Slc44a4			Gm29017
	Ddit4	Cldn9	Rsbn1	Spink4	Gulp1	Plxdc2			Rab26				Ovol1	Plagl1	Tdh			Myh7b
	Ddit4l	Myo16	Col3a1	Prom2	Ctla2a	Scd1			Shox2				Gm40828	Gm46560	Ptn			Vwa5b1
	Defa-ps6	Gm11816	Tmem56	Zswim5	Parpbp	Grem1			Rasef				Lrrc31	Rgn	Gm40634			A330040F15Rik
	Defa17	Tbx1	Slc30a1	Nup62cl	Gpr160	Fbn1			Urah				Pcsk1n	S100a8	Grik3			Igsf9b
	Defa24	Wisp2	Lamp2	Kcnq3	Ltbp2	Cd300ld			Chn2				Grid2ip	S100a9	Hand2			Gm26848
	Defa27	Retnlg	Jade3	Prlr	Fcna	Plec			Susd2				Myt1l	Degs2	Lgals4			Srgap1
	Defa29	Fam65c	Erg	Sst	Nr2f1	Colq			Msr1				Kcnq2	Atp4a	Fbln1			Smarca1
	Defa30	Atxn7l1os2	Bmt2	Sv2c	Nos2	Myb			Lfng				Car10	Reg2	Prph			Robo2
	Defa31	Sirpb1c	Phip	Adamts18	Ccne1	Crim1			Muc1				Pls1	Cldn9	Cpb2			Fam166a
	Defa35	Rab26	Fbxo30	Grip1	Map3k6	Antxr1			Chrnb4				Mstn	A2ml1	Maoa			Ppp1r3c
	Defb1	Gm3912	Zdhhc2	Irx1	Fignl1	Rftn2			Dtx1				Gm38413	Gm34759	A730081D07Rik			Gm29237
	Depdc1b	Sirpb1a	Lrrc58	Unc79	Lrrc4c	Atp11c			Nup62cl				Cdk5r2	Gm44850	Baiap2l2			B430010I23Rik
	Derl3	Ighv2-2	Tmem30a	Fank1	Ttk	March1			Ppic				Myo3a	Kcnj4	Fetub			mt-Cytb
	Dgat1	Igkv8-30	Cpeb4	Eci3	Fbn1	Hk2			Caln1				Ica1l	Six4	Flvcr2			Ak9
	Dgat2	Dcn	Mob1b	A2ml1	Olfr77	Lsmem2			Tdrd5				Gabbr2	Rn7s1	Ms4a8a			Rem2
	Dgkb	AI606473	Larp4	Kcnh7	Serpina3g	Lats2			Igsf23				Degs2	Dtnbos	Gcat_1			Adgrv1
	Dgkg	Iglv1	Tgfbr1	Gm45218	Adgre1	Card11			Zfpm1				Dcdc2a	Syt17	Tub			Sst
	Dhrs11	1600012P17Rik	Hipk3	Tlx2	Gpx8	C130074G19Rik			Lrp4				Gm20751	Tm6sf2	Ugt1a7c			Ppil6
	Dkk2	Iglj1	Cfh	Sel1l3	Igkv4-54	Gm49369			Rab6b				Kcna4	5033421B08Rik	Slc26a6			Trim17
	Dlg2_1	Slc17a7	Cnot6l	Gjd2	Bst2	Htra1			Ccbe1				Gm49477	Dmtn	Ctse			5330434G04Rik
	Dlgap1	Gm11549	Igip	A730043L09Rik	Tnxb	Fli1			Bhlha15				Gm7457	Fabp1	Fam110c			B230208H11Rik
	Dlgap3	Gm11744	Nnt	Gm40557	Ckap2	Gstm2			Klf15				Gm16006	Sult1c2	Lypd1			Gm14264
	Dmbt1	Galnt15	Klhl15	Zp2	C1qtnf12	Itgal			Add2				Gm45805	Peg10	Tead2			Gm10138
	Dnaaf1	Rps18	B630019K06Rik	C2cd4d	C130050O18Rik	Cav1			Galk1				Btnl4	Jph3	Ntn1			Lor
	Dnah2os	Aqp9	Bicd1	9430085M18Rik	Sncaip	Tlr4			Nudt22				Gm14546	Ppp2r2b	Sardh			Igsf21
	Dnah6	Ptger3	Fbln2	Gldc	Dbp	Dsc3			Nrg1				Fam92b	Ctxn2	Bmp7			Gm14022
	Dnah7a	Klra1	Chm	Stmn3	Ccne2	Cybb			Ryr2				Cgref1	Csrnp3	Gda			Catsper4
	Dnajb1	Tst	Pank3	Pabpc5	Kcne4	Rin3			Camk2a				Vwa5b1	Cdh9	Ngfr			Srp54a
	Dnajb14	Ccl7	Ap1s2	1110002E22Rik	Vegfd	Slc16a6			Ang				Unc93a	Plxnb3	Pcdh9			Klf5
	Dnm3	Mt2	Robo2	Syt4	Dab1	Rap2c			Mfsd7a				Tmigd3_1	Cldn4	Chp2			Speg
	Dok6	Gper1	Itgb8	Gm49890	Lpar1	Rasgrp1			Nsg2				1700001C02Rik	Gm45774	Itih4			Onecut2
	Dpep1	C6	Pcdh15	Smim38	Kif11	Fgr			Bend6				Grin1	4930471D02Rik	Chrnb4			Pm20d1
	Dpt	Fcna	Zfp654	Pou3f4	Dpyd	Plxnd1			Dbt				Foxa1	Rxfp2	Tcea3			Pcdhga9
	Dpyd	Trav6d-6	Rbp4	Hnf4a	Tox2	Kcnab2			Hsf2bp				Neurod1	Rtl4	Cdh19			Epb41l4a
	Drosha	Slc6a9	Stab1	Gm16835	Aurka	Evi2			1700034P13Rik				9130016M20Rik	Sh3gl2	4930481A15Rik			Glcci1
	Dscr3	Ackr4	Klf9	Prr15l	Wnt5a	Tgfbi			RP23-464B2.3				Rfx6	Slc30a2	Tppp3			mt-Nd3
	Dsg1b	Ltc4s	Nckap5	Pappa2	Rarres2	Lum			Krt17				Rimbp2	Myo3a	H19			Fat1
	Dsp	Rnaset2a	Hapln1	Arxes1	Eaf2	Zfp831			Timm8a1				Gcg	Gm23935	Ephx2			Cngb3
	Dtl	Aoah	P2ry12	Agbl4	Gm10790	Art2b			Kcnd3				Pdzd3	Mast1	Pnp2			Med9os
	Duox2	Retnla	Spred1	Lhx1os	Csmd1	Gimap7			Sostdc1				Gm32224	Gabrg2	Gap43			Pdzd7
	Duoxa2	P2ry14	Pcsk6	Wfdc18	Mmp17	Nxpe2			F2				Gm28172	Fxyd7	Slc6a9			Auts2
	Dusp26	Il1rl1	Ddr2	Gm20208	Mgst1	S1pr1			1810064F22Rik				Tinag	Pax6os1	Nr5a2			Nhs
	Dynll1	Gm6445	Nbeal1	Kirrel2	C1qa	Vtn			Ahrr				Ttc39aos1	E530011L22Rik	Reep1			Pagr1a
	Dynlt1a	C7	Diaph2	Mt1	Ogn	Notch2			Celsr1				Gpr119	Camk1g	Apod			Stpg1
	Dynlt1b	Plin1	Hspg2	Crabp1	Kif18b	Pcolce			Aldh7a1				Irx1	Nr1i2	Syt1			Pcsk1n
	E230016K23Rik	Omd	RP23-145I16.3	Gnmt	Jdp2	Syne3			Gstp1				Jakmip2	Bmerb1	Chdh			BC067074
	E330021D16Rik	Yy2	mt-Atp6	Actrt3	Axl	Gbp6			Edem1				Gm4791	Slc17a4	Misp			Tgfb2
	Ech1	Rpl9	Aebp1	Gm3294	Ccl21a	Cmklr1			Plk2				Nkx2-2	Gm19426	Lsamp			Hnf4g
	Echs1	Igkv1-122	Gm14698	St8sia3	Npl	Gm13212			Acot7				Cdh7	Gbp2b	Gm28539			Lmtk3
	Ecscr	BC049352	Btbd3	Gm35025	Kif15	Fgd5			Trpv2				4930455J16Rik	4933417E11Rik	Ces2e			Car15
	Ect2l	Gabra4	Marcks	9530051G07Rik	Igsf10	Cxcr5			1700028J19Rik				Bcas1os1	Pcsk6	Tle6			Sobp
	Eda	Fam180a	Acvr2a	Gm5294	Serping1	Lynx1			Sh3bgrl2				Lmtk3	Gabrp	Ppp1r1b			Myt1l
	Eda2r	Fcgr1	Bmpr2	Krt1	Ifih1	Rbm41			Lrrc75b				Meg3	Edil3	Gm2115			Npnt
	Edil3	Ltbp2	Impad1	A530058N18Rik_1	Flrt3	Entpd1			Ucn2				Sim1	Gm49272	Pls1			Gm9493
	Edn2	Tmem52	Lnpk1	Lmo3	Trarg1	Sp4			Basp1				Proc	Epn3	Sncg			Ppp1r1a
	Eef1a1	Gabra3	Fnip2	Rtl4	Nexn	Gm14085			A730017C20Rik				Apoc2	Gm7276	Fcer1a			Kdm6b
	Eef1b2	Asb16	Itga9	Habp2	Gja1	5830428M24Rik			Pacsin3				Gm41584	Ankef1	Cyp39a1			Kcnj3
	Efna5	Rab6b	mt-Nd2	Inha	Plac8	Adcy4			Cldn8				Pdzrn4	9230116L04Rik	Rab27b			Plag1
	Efnb2	Cyp4b1	Syt14	Arhgef38	Ncapg	Nfib			Slc25a33				Unc80	Fam83b	Klhdc7a			Corin
	Egfl7	Il18rap	Reps2	Esrp1	Pdgfra	Tlr7			S1pr5				Snhg11	Ctse	S100b			Zfp458
	Eif1	Serpina3f	Abca1	Cacng2	Mybl2	Gm26740			Aass				Celsr3	Vnn1	Sox10			Gm44200
	Eif2b1	Derl3	Galnt15	Nipal2	Kif4	Ptpre			Mbnl3				Cnpy1	Gm16035	Rab3c			9430021M05Rik
	Eif2s2	Gna14	Gm10020	Gabrg2	Lhfpl2	Des			Nupr1				Tmem145	Mapk4	Myo16			Gm11762
	Eif3e	Klre1	Gprin3	Nr0b2	Plin2	Ehd2			Chad				Th	Cadm4	Psg22			Lancl3
	Eif3f	Abca6	Cacna2d1	Gm15496	Nuf2	Rnf144a			Ppib				Pm20d1	Gm49358	Prom2			Gm20627
	Eif3i	1500004A13Rik	Cdh22	Nnat	Dapk2	Kctd14			Arhgef26				Rspo4	Gm20649	Bpifb3			AI182371
	Eif3j1	Tnfsf8	Lcorl	Cyp3a13	Igtp	Parm1			Pdzrn3				Wnk3	Zmiz1os1	Sec14l2			Tox3
	Eif3m	Wscd1	Cd164	Thpo	Scarf1	Qk			Gm13306				Gm14261	Gm12996	Fut1			Ccdc151
	Eif3s6-ps4	Gjc3	C7	Galnt6os	S1pr3	Lrrc8b			Fkbp11				Capn8	Lexm	Ckmt1			Efnb3
	Eif4a1	Lrrc17	Arl5b	Sytl4	Cdca8	F730311O21Rik			Hs3st3b1				Kctd16	A330008L17Rik	Hnf4g			Lrch2
	Eif4ebp1	Amh	Fbn1	Gng4	Shcbp1	Trp53inp1			Nes				Hes2	Add2	Ntrk1			Misp
	Elane	Phgdh	Sp4	Pm20d1	Cdca3	Mcoln2			Tubb3				Unc13a	Scnn1a	Kcna6			Gm15777
	Elavl4	Raet1e	Dach1	Tmprss2	Esco2	Ackr1			Pabpc4				H2-Q2	Chd5	Abca6			Pdk4
	Elf3	Rpl35	Aspn	Asb15	Tnfrsf10b	Zfp984			Avil				Agmat	Pcdh9	Ly6m			Myh14
	Eln	Mei4	Lifr	Calr4	Peli2	Bhlha15			Nphs1				Gm20208	Mt1	Agtr1a			Nox4
	Elovl4	Col11a1	Zfp979	Nyap2	Ifi208	Cp			Fam195a				Arhgef38	Espnl	Ecel1			Sez6
	Elovl6	Kcnj14	Fam126b	Azgp1	Ifi207	Slc41a1			Gm26917				Naaladl1	Krt1	Slc46a1			Nol4
	Emg1	Pgk1	Zfp994	Asb16	Aurkb	Cgnl1			Syt17				Ppp1r1a	Tex26	Pbld1			Map1b
	Emilin1	Il33	Egflam	Rbbp8nl	Ccl11	Lrg1			Kcnk6				Prlr	Nmnat2	Kcne3			Stum
	Emilin2	Sema3a	Fgl2	Pcbd1	Igfbp5	Stap1			Slc6a9				Mptx2	Glra1	Aoc1			Gm26826
	Eml6	Meox2	Gad1	2610528J11Rik	Col5a1	Iqsec1			Pglyrp1				Ldb3	ccdc198	Eci3			Peg3
	Eno1b	Gm20547	Lyve1	Esrp2	Samd14	Cd4			St6galnac4				Agr2	Tubb3	Myo15b			Hnf1a
	Eno2	Lyzl4	Igf1	Tmem145	Plk1	Rab43			Hist2h3c1				Gm41177	1700007K13Rik	Cadm2			Unc80
	Enpep	Cxcl10	Sdpr	Bhlha15	Dsc3	Rpl10			Cfap57				4930570G19Rik	Gm45218	Col7a1			Gm45234
	Enpp2	Gm5150	Ube3a	Bex2	Ddx60	Pirb			Klb				Gm26691	Uckl1os	Sult1d1			Dlgap1
	Enpp3	Cpxm1	Vma21	Rnf138rt1	Timp4	Xylt1			Pdlim1				Adamts18	Asb4	Mme			Snhg14
	Entpd1	Gm6377	Dcaf12l1	Vstm2a	Meox2	Cd28			Syngr3				Ncam2	Avil	Col28a1			Synpo2l
	Entpd8	Pigz	mt-Nd5	Syne4	Cfb	Ecm1			Slc25a35				Htr3a	Gm12409	Trim34b			Xkr4
	Epb41l3	1810006J02Rik	Nr2f2	Wnk2	Il18	Postn			Mycn				Fmn2	Vwa5b2	Aass			BB557941
	Epcam	Fndc8	Srgap1	Tmem59l	Arhgap23	Iigp1			Lynx1				Mir124a-1hg	D630036H23Rik	Tbx3			Dcdc2a
	Epha1	Prss8	Trove2	Tmem179	Gm21762	P2ry13			Gcat				Prox1os	Defb1	Smoc2			Vstm2l
	Ephx2	Adgrg2	Cd36	Epha5	Cenpf	Aqp1			Slc16a5				Khdrbs2	Pkd1l2	Stc2			Lpl
	Epor	Slc26a1	Flt4	Cdk5r2	Cdc20	Cav2			Plcd1				Rbp3	Nup62cl	Gatm			Espnl
	Eps8	Hspa1b	Tmed5	Myt1l	Ifitm3	Ccdc88c			Gstt3				Tpsg1	Gm16835	Cybrd1			Fam83b
	Eps8l2	Gm13212	Nudt11	Vwa5b1	Bmp2	Pole			Derl3				Gm36640	Spc25	Gm20431			Cxxc4
	Eps8l3	Nphs1	Dab2	Eprn	Lama4	Cr2			Cdc42ep1				Slc10a4	Tmc3	Cgref1			Bahcc1
	Erbb3	Mfsd7c	Gm26825	Celf3	Itih5	Itga9			Gm20501				Peg3	Plekhb1	Hdhd3			Klf12
	Erc2	Klf15	Kcnk3	Foxa3	Klrk1	Il9r			Snai3				Slc35f4	Sv2c	Col5a3			Meg3
	Erh	Best1	Fmo2	Irx2	Bpgm	Mctp2			Fam89a				Myh14	Upp2	Itgb4			Ace2
	Erich3	Rps27l	mt-Nd4	Wwc1	Selenop	Btbd11			Slc5a5				Foxa2	Masp1	2200002D01Rik			Gm43951
	Erich4	Cd300c2	Slc2a2	Gm31518	Gbp2	Ppic			Gm17546				Foxo6	Ndrg4	Ugt2b34			Gm14703
	Ermard	Folr2	AW551984	Slitrk6	Angptl2	Kmo			Trim16				Gm12405	Tenm2	Tmem37			Scml2
	Ern2	Gm8186	Smarca1	Pnpla3	Cenpe	Ar			Mcfd2				Lrriq1	Cntn2	Gpt			Pcdh15
	Erp27	Cngb1	Vwf	Scn1a	Lhpp	Cd93			Smtnl2				Bco1	Slc30a8	Chl1			Atp8b5
	Esam	Lipc	Arhgap5	Pdx1	Stom	Cd55			Actg2				Hist1h4k	Tmed6	Dgat2			Fam120aos
	Esd	Creg2	Neurod1	Prr19	A4galt	Plekhg1			1810041H14Rik				Cst6	Tdo2	Th			4931431B13Rik
	Esm1	Cp	Flrt2	Gm38392	Gbp7	Add3			Edaradd				Sptbn4	Btnl1	Agmo			Gm1043
	Espn	Bok	Grem2	Gm44418	Fcgr3	Mylk			Ggta1				Inha	Frrs1l	Ndrg4			Sdk2
	Etfa	Chac1	Lamc3	Gm12000	Colec11	Sh3tc1			Elfn1				Eci3	Wdr93	Xdh			Elavl4
	Etfb	Cfh	Fam199x	Glp1r	Pclaf	Spns2			Hes7				Dlgap1	Hs6st3	Erbb3			Tmem72
	Exoc3l2	Mospd1	Ttc28	Bex1	Cd302	Ogfrl1			Dhx34				Hnf1a	Ush1g	Oit1			A530058N18Rik_1
	Extl3	Itih2	Gria3	Arfgef3	Dlgap5	Pou2af1			Adgrg2				Lexm	Vsnl1	Nphs1			Zfp804b
	Eya1	Dpt	Calcrl	Olfr482	Fcgrt	Phf11d			Atg9b				Celf3	Cdh7	Aldh1a1			Abhd1
	F8	Clca3a1	Pcdhb17	1810044K17Rik	Clec3b	Pml			Usp43				Irx2	Hspb8	Pklr			Cfap57
	Fabp1	Bmp7	Gnai1	Cldn7	Gpr88	Plek			Fabp5				Pnoc	Cdr1os	Mpz			Tmem145
	Fabp2	Vtn	Mafa	Clvs1	Sema3a	Chst3			Odc1				Gm47950	B830017H08Rik	Ptgr1			Zbtb7c
	Fahd1	Rtn4rl2	Arx	Ppfia3	Stmn1	Cavin2			Eda				Avpr1b	9530051G07Rik	Chst2			Bend7
	Fam107a	Gm26664	Slit2	Large2	Ccnf	Tgm1			Neu2				Gm44167	G6pc2	Inmt			Dlgap3
	Fam118b	Smoc1	Slc16a7	Ins2	Ly6c2	Eno1b			Mkrn3				Rsf1os2	Gm16315	Slc39a4			Nectin3
	Fam120aos	Tcf24	Zxdb	Slc44a3	Xaf1	Gas7			C1rl				Exph5	Dpysl5	Erbb2			Epha7
	Fam122a	Stab1	Stum	Nptx1	Fkbp10	Retreg1			Hk1				Gm33447	Gm31356	Aldh1l1			A930024N18Rik
	Fam132a	Cldn1	Zfp758	Ovol1	Myh10	Erg			Sco2				Trim38	Ptn	Dpyd			4930512B01Rik
	Fam134b	Cartpt	Prox1	Tmem178b	Lag3	Adgre5			Rpl32				Fam135b	Gm45330	Fxyd1			Gm15697
	Fam136a	Ahcy	mt-Nd4l	Gm12962	Bok	Shisa3			Dapk2				Fev	Hand2os1	Cldn5			Lrfn4
	Fam162b	Kcnj16	Rab43	2200002J24Rik	Slco2b1	Ampd3			Vsig2				1700013F07Rik	Zkscan16	6330403K07Rik			Gm10069
	Fam166b	Adgre1	Fmo1	Fam187b	Cd300a	Tmem71			Shd				Flrt1	Golt1a	Gm29094			A930033H14Rik
	Fam171b	Phyhd1	Ptpn4	Pax6os1	Col1a2	Stk10			Shmt2				Gm47392	Fam241b	Arhgdig			Syngap1
	Fam173a	Cdkn2a	Zfp820	B230206L02Rik	AI506816	Gm20186			Mecr				Nkx6-1	Adgrv1	Plp1			Klhl33
	Fam177a	Serpind1	Pcdhb16	Gm15318	Il18rap	Lrrc8c			Nme6				A530058N18Rik_1	Gria4	Gbp2b			Rgs17
	Fam180a	Ppic	Cdh7	Atp8b5	Cd300lg	Zfp385a			Rbm19				Mirg	Gm29054	Ano1			Tekt2
	Fam184a	Tbxas1	Edn3	Gm12976	Tpbgl	Gm2682			1700049E15Rik				Gm49970	Rgs7bp	Rap1gap			Anks4b
	Fam184b	Loxl4	Unc5c	Car15	Ube2l6	Ptgfrn			Il1rn				Gm35025	Phactr3	Lgi4			Kcnb2
	Fam196a	Il18r1	Zfp960	4930550C14Rik	C1ra	Runx1			Gpt2				Pcdha2	Zfp786	Retsat			Ankrd34c
	Fam205a2	Rpl37a	Pcdhb19	Tmem184a	Ifi47	Egr3			Tubb2b				Asb9	Kcna6	Hmgcs2			C820005J03Rik
	Fam205a3	Rps14	Col8a1	4930532G15Rik	Kirrel	Rnasel			Galnt7				Vstm2l	Barhl1	Mmrn1			Kctd8
	Fam205a4	Clec4a3	Gdf10	Gm13261	Dennd2a	Ppp1r16b			Eci3				Golt1a	Tdrd12	Gpd1			Gm2420
	Fam213a	Cilp	Gcg	Gm49694	Rad51ap1	Ikzf1			Dkk3				Dbpht2	Sult2b1	Gm45234			2310026L22Rik
	Fam213b	C2	Dbpht2	Gm11723	Gfra2	Tgm2			Nat8f1				Nol4	Stmn3	Ces2g			Myo18b
	Fam222a	Hmcn1	A830019P07Rik	Pak7	Parp9	Rasa3			Gm20431				Pkp1	Fam131b	Bhlha15			mt-Co2
	Fam222b	Gm2093	Sh3bgrl	Meg3	Mcm10	Cd38			Ptpn18				Usp29	Aatk	Derl3			Cecr6
	Fam3b	Apoc1	Lox	Aqp8	Gm10130	Prr5			Adam19				Gdnf	Kcnmb2	Gpt2			Jade3
	Fam46c	Fmo1	Ugt8a	Mab21l1	Ltc4s	Wdfy4			Rpl12				A230051N06Rik	Rap1gapos	Gm49909			AI429214
	Fam60a	Pcdh20	mt-Nd3	Slc25a48	Pald1	Cacna1i			Tagln3				Pax6	Plcxd3	Prdx4			4930509G22Rik
	Fam63a	Hoxd8	Angpt1	Gm11963	Nfia	Itgb3			Syt9				Sncb	Smim6	Cbs			Irs1
	Fam64a	Rpl39	Kctd12	Fabp3	Hr	Tm6sf1			Entpd1				Gcgr	Plet1	Aldh1l2			Usp29
	Fam83b	Rpgrip1	Ghsr	Ckmt1	Tmem86a	Dpysl3			Lcn2				Glp1r	Fhod3	Plac8			Nav2
	Fam83e	Gm15931	Irx1	Pkp2	Slc22a3	Ddr2			Lgals1				Rnf138rt1	Nrtn	Abca8a			Unc13a
	Fam83f	Atp5e	Gm4767	G6pc2	Gmnn	Trim5			Hist1h1c				Chat	Serpina7	Gstm2			Hfm1
	Fam83g	Egfl8	Cyp1b1	Fam92b	Shisa3	Shank1			1810007C17Rik				Nrsn2	Erich5	Fkbp11			Hspa12a
	Fam84a	Ust	Lrch2	9230112J17Rik	Erg	Grap2			Tubb4a				Gipr	Plp1	Pmp22			Sytl5
	Fam96a	Apod	Cav2	Car10	Hmmr	Scn4b			Wscd2				Nwd2	Agxt2	F8			Ggn
	Fancc	Car5b	Gulp1	Scgn	Hpgd	B3gnt8			Zfp503				Sgcz	Agt	Enpep			Klhl30
	Fbln1	Mkx	Cnr1	Sphkap	Parp14	Rubcnl			Ube2f				5330411J11Rik	Me3	Scn7a			Ebf4
	Fbn1	Clec4a2	Id4	Epb41l4a	Gbp3	Hvcn1			Mknk1				Mslnl	Lrrc10b	Ggh			Hapln1
	Fbn2	Rbp7	Hmcn1	Tle6	Mylk	Syk			Higd1a				Sdk2	Ihh	Cyp4b1			Zfp949
	Fbp2	Ftl1-ps1	Lpl	Muc4	Tbx21	Map3k1			Rims1				Gm26843	Gm13003	Cd209b			Gm5493
	Fbrsl1	Col6a5	Vwde	Carmil3	Lgmn	Nedd9			Rimbp3				Slc44a4	Prdm16os	Glycam1			Gm42902
	Fbxw10	Igf1	Epha3	Krt18	Antxr1	Slfn5			Tram1l1				Catsper4	Sez6	Igkv4-71			Mlxipl
	Fcgbp	Gm43042	Gm11642	Resp18	Cd300ld	Zcchc24			Gm26809				Rptoros	9030612E09Rik	Abcc9			Mns1
	Fcgr1	Gm5547	Dlx1as	Cplx3	Daam2	Bcl9l			Parm1				Chrm1	Gm49066	Gal3st2			Tmsb15l
	Fcgrt	Tll1	Pdk4	Agxt2	Spag5	D16Ertd472e			Piga				Gm31992	Calml4	Parm1			Zfp516
	Fcna	Gm17201	Pabpc4l	Sctr	Abcc3	Pdlim1			Hif3a				Trpc4	Usp51	St3gal4			Srrm3
	Fcnb	Lars2	Irx2	Gm29019	Crispld2	Sp3			Sh2d4a				Caly	Rab15	Matn2			4930539E08Rik
	Fer1l6	Clec7a	Sim1	Tmed11	B430306N03Rik	Ebf1			Ms4a6d				Gm29054	Fank1	Dbi			Insm1
	Ffar1	Cd36	C1ql2	A330094K24Rik	Rbp1	Ttyh3			Tppp				Vwde	Galnt13	Postn			Dpf3
	Ffar3	Cdh19	Lrrc18	Hsbp1l1	Cemip2	Cfh			Spns2				Gm11789	Faxc	Cfh			Sox12
	Fgd4	Axl	Pi15	Gm2762	Kitl	Kbtbd11			Rap1gap				Epha1	AC109619.1	Gm4316			Fras1
	Fgf23	Islr	Olfr78	Srrm4	Rfc4	Klf3			Rftn2				Cacng2	Gm15743	Ahsa2			1810012K08Rik
	Fgfrl1	Cxcr4	AF529169	Rap1gap	Prxl2b	Col4a2			Gna14				Smim24	Trim66	Cox6a2			C2cd4b
	Fhod3	Lepr	Hhatl	Aldh1a7	Top2a	Col1a2			Rpl18a				Reep6	Glis1	Gm42715			Flrt1
	Fip1l1	Foxc2	F8	D130043K22Rik	Csf1r	Apbb1ip			Zfp750				Neurog3	Ttll11	Ccn1			Rnf182
	Fkbp10	Kcne4	Ggh	Gcat_2	Chaf1a	L3mbtl3			Dtx4				Gm43570	2810030D12Rik	Rbp4			Pdx1
	Fkbp1b	Gm8399	Pcdh8	Xlr3a	Bst1	Smad3			Atoh8				Gm50145	Elmod1	Per3			Nos1
	Fkbp2	Rnf150	Msln	Map3k15	Eln	Il6st			Trib3				Gm31557	Erbb4	Gm13212			Dlx1as
	Flt1	Gm10073	Zfp980	Fam183b	Prr11	Tgfbr2			Rpl29				Gm15328	Tmem25	Ccn2			Mpp4
	Fmc1	Dnajb1	Slc15a2	C130021I20Rik	Svep1	Hpgd			Arhgap10				Nnat	Cabp7	Calb1			Slc18a3
	Fmn2	Iigp1	Ppp1r17	Echdc2	Tagln	Camk1d			1700003E16Rik				Arg2	Gm572	Aldh1a2			Zfhx2
	Fmo4	Vip	Pou3f4	Fbxo16	Serpina1b	Kif21b			Slc31a1				Fam83e	Gm47163	AL732309.1			Fhod3
	Fmo5	Neu2	Nell2	Gm16315	Gm36161	Prex1			2310069G16Rik				Slc24a2	A230083N12Rik	Npas4			Rai2
	Fndc10	Cd300a	Fbln7	Pik3c2g	Ramp2	Plcg2			B4galt4				Onecut3	Pik3c2g	Hsph1			Gm20518
	Folh1	Rpl34	Ttc30a2	Hamp2	Ephx2	Pik3ap1			Car5b				Gm45486	Rims2	Arhgap36			Gm14122
	Folr2	Kcna6	Lrtm2	Gm10334	Abi3bp	Celf2			Lmo4				Galnt13	Robo2	Serpine1			Pde4c
	Foxa2	Ulbp1	Chrna4	Gck	Bub1b	Frmd6			Gm10575				Sgk2	Dlgap1	4931431B13Rik			Tshz3
	Foxf2	Ifitm3	Trbj1-2	Hnf1a	Cdc45	Itih5			Tpt1				Rims2	Rad51ap2	Gabrg1			Olfm3
	Foxo6	Fcgrt	Gm16185	Gnao1	Trf	Cfb			Lcmt1				Unc79	Erich6	Gm43914			Gpr75
	Foxq1	Kcnj8	Itih2	Avpr1b	F3	Sh3bgrl			Spryd4				Plut	Fam83e	Rspo2			Nhsl1
	Fpr1	Ifrd1	Itgbl1	Fev	Fads3	Fyb			Bmp3				Slc2a2	Cldn2	Mid1			Pcdhgb1
	Frk	Lbp	Grhl3	B3gat1	Rasl12	Wipf1			Gstm2				Kcnj6	Gm10570	Gm20692			Vcan
	Frmd5	Fam134b	Hfm1	Gm26801	Arhgap19	Rasgrp3			Plekhf1				Dtnbos	4931431B13Rik	Zfp988			Sema3e
	Frmd6	Kcp	Gm10226	Gm671	Pla2r1	Nfam1			Fgl2				Cxxc4	BB557941	Gm6566			Zan
	Fsd2	Ltbp1	Gm16006	Pak3	Siglec1	Slc14a1			Depdc7				Mgat4c	1700086P04Rik	Saa3			Rtkn2
	Fstl1	Nme2	Chat	Clmn	Dtl	Slc38a1			Pagr1a				Gm38393	A1cf	Hesx1			Gm20417
	Fundc2	C1ql2	Tmem72	D930020B18Rik	Gm21188	Arhgef3			Slc39a11				Ghrl	Gm3924	Gm17597			Rims2
	Fzd10	Gm26782	Pagr1a	Unc80	Ifitm1	Bmt2			Lamb3				Kcnc4	Car8	Cort			Kcnc3
	G6pc	Bcat2	Apoo-ps	Igfals	Cygb	Lypla1			Bok				Cfap46	Adamts18	Hspa1b			Ybx2
	Gabarapl2	S100a16	9530051G07Rik	Cdh8	Gbp5	Piezo1			Mmp16				Mmp24	Sytl4	Hsf5			Amd2
	Gabbr2	Rpl38	Otof	Dnah7b	Gucy1a1	Sidt1			Rab27b				Kif12	Upk3a	Gm26533			Sult1d1
	Gabra4	Fcgr3	Olfr1033	Chrna1os	Gm7694	Il7r			1810041L15Rik				Ttr	Amd2	Hspa1a			Mtcl1
	Gabra5	AW112010	Ighv13-2	Gm33447	Osmr	Arhgap27os3			Slc16a6				Pik3c2g	Phactr1	Gm40557			Epb41l3
	Gabrb3	Cped1	Ndst4	Fermt1	Serpinh1	Ripor2			Fam13a				Tex26	Fkbp1b	Gm3558			Gm15567
	Gadd45b	Dock3	Tescl	Ina	Abcg2	Nrip1			Rab29				Slc5a9	Pls1	Gm16006			Glp1r
	Gadd45g	Rasl10b	Ankrd34c	Gsto2	Pla2g7	Smc4			Dctpp1				Scn9a	A830019P07Rik	Gm3752			Panx2
	Gal	Gm2026	Zfp600	Gm5936	Stat1	Tcof1			Lxn				Elavl2	Smim22	1700001C02Rik			Ap1s2
	Galk1	Msx1	RP23-217F11.3	Cyp2c70	Matn2	Ifit1bl1			Rpl35				Tmem28	Kcnn2	Hus1b			Rgs7bp
	Galm	Pros1	Gm12108	Gm12409	Grem1	Nin			Serinc3				Syt14	Lrrn1	Gm29562			Tubb1
	Galnt15	Jam3	4930599N23Rik	Ttyh1	Clec11a	Tmem154			Pvt1				A330008L17Rik	Vat1l	Gypa			Prss41
	Galnt2	Tgm2	Cartpt	BB218582	Hpse	Trim14			3010003L21Rik				Ucn3	Vil1	Taar4			Celf5
	Galnt5	Rps19	Sema3d	Nxph2	Clec4n	Lef1			Dpysl3				Rpp25	Srrm4	Duxbl2			2004-03-01
	Galntl6	Hmox1	Slc26a1	Scrt1	Clspn	Pik3c2b			Adcy2				Sertm1	Gm47882	Gm45733			Gm13420
	Gamt	Cldn11	Slc18a3	Ttll10	Selenbp1	4833403J16Rik			Hacd1				Arx	Rab27b	B930036N10Rik			Btbd17
	Gata5	Kdelr3	Kcnj5	Fam47e	Ntrk1	Igfbp5			Igf1				Gabrg2	Tmc5	Aanat			Platr25
	Gatm	Hs3st3b1	Gm10110	Eef1a2	Cebpd	H2-Q5			Ifrd2				St18	Gm12576	Gm11632			Syt14
	Gbx1	Hlf	A930035D04Rik	Gm16156	Mertk	Myo1e			Napb				Slc7a2	Slc38a11	Gm11537			Fam84a
	Gcdh	Cpxm2	Nox4	Abcc8	Hyal2	Pik3cg			1110008F13Rik				Lrrtm1	Slc14a2	E330021D16Rik			Aqp4
	Gcnt3	Galk1	Rtp1	Prkaa2	H2-T24	Cfp			Uba52				Gpd1	Elavl4	Gm18280			Meis2
	Gcom1	Phlda3	Gm20661	Igsf11	Slfn8	Card6			Gm9493				Snurf	Zdhhc2	Gm13029			Tmem178b
	Gda	Hpse	Gm17349	Tmem130	Adam12	Kitl			Gm2000				C130021I20Rik	Dgat2	Gm14493			Olfr78
	Gdap2	Thbs2	Gm15608	Cadps	Tmem140	Antxr2			Slc2a3				A330041J22Rik	Sema3e	Trim10			Hs6st3
	Gdf15	Timm8a1	Zfp989	Mkx	Jam3	Ahnak			Aldh1l2				Rnf112	Agbl4	Gm12798			Grin1
	Gdf6	Rab3il1	Fndc8	Abca4	Galnt15	Mdfic			Ndrg2				4933417E11Rik	Lmx1b	Gm3002			Lrfn3
	Gdpd1	Fabp4	Klk1b5	Slc2a5	Col1a1	Samd9l			Dlg2_2				Carmil3	Pllp	B020010K11Rik			Kcnh5
	Gdpd5	Gpr182	Lrfn5	Efcab1	Ckap2l	Slc29a3			Csrp2				Gnao1	Lgi1	Gm47275			Casr
	Gem	Arhgap28	Gm20417	Pax6	Slc11a1	P2ry10			Mkx				Gstm6	Pnma2	Rhag			2900052L18Rik
	Gemin2	Gpr34	Slc38a5	Sdr9c7	Fzd1	Mef2c			Mthfd2				Myt1	Myt1	Gm49573			Maats1
	Gemin7	Txlnb	Gm10482	Gm45623	Astn1	Brwd3			Sephs2				Chrna7	Pak7	Gm28100			Aloxe3
	Gfap	Cryab	Gm7270_1	Dnah9	Melk	Lyst			Thop1				Plch1	Ccl28	Vmn2r27			Plppr4
	Gfpt1	Dbp	Gm17112	Fat2	Trim47	Gimap8			Rab11fip4				Bex1	Mfsd4b1	Gm27206			Sipa1l3
	Gfpt2	Msrb1	Gm10134	Rims2	Stab1	Eomes			Gpt				Nalcn	Rhpn2	Svs2			Reep6
	Ggh	Myzap	Gm9493	Xkr7	Trim30a	Abhd17b			Ccdc125				Tnr	Fam169a	Gm37948			Edn3
	Ggta1	Mdfi	Gm15789	Gm13544	Eno1	Tnfrsf13b			Pik3c2g_1				Ptprd	Klf5	Tas1r2			Runx1t1
	Gimd1	Bik	Gm44276	Epha8	Kif2c	Arhgap26_2			Gnai1				Gm44850	Gm38560	Avpr2			Etl4
	Gip	Gdpd5	Gm14411	Dusp26	Zeb2os	Pla2g2d			Kcnq5				Pabpc5	Lhfpl5	Slc4a1			Gm15910
	Gipc2	Stbd1	9630001P10Rik	Tagln3	Gypc	Palld			Cables1				Gm35256	Ank3	Ugt1a10			Vip
	Gjb2	Rps7	Avpr1b	Ptprr	Lair1	Rnf213			Larp1				Reg3a	Gm2026	Gm22771			Kcnk3
	Gjc2	Aqp1	Amd2	4732414G09Rik	Hmgb2	Peak1			1700021F05Rik				Onecut1	Galnt14	Cldn18			Trpa1
	Glb1	Gbgt1	Gm14393	Map3k21	Art4	Gm20559			Foxa3				Dct	Bex4	Slc5a12			Ankef1
	Glcci1	Rsl1	Gm16136	Kcnj11	Ifi214	Gbp9			Rrbp1				Gm38944	Ano9	Gm24757			Tet1
	Glod5	Avpi1	Apol7b	Entpd3	Lsmem2	Bicra			BC034090				Asb15	Cda	D030045P18Rik			Clic5
	Glp1r	Cd302	Gm19938	Pou6f2	Prc1	Tmc8			1810011O10Rik				Cldn15	Myo15b	Fam205a2			Aard
	Glrb	Serpina7	Pnoc	Gm46603	Pcolce	Slc39a11			Dctd				Aqp4	Dact2	Gm21972			Scn9a
	Glrx	Tlr4	Gm20379	Alk	Tfrc	Dock8			Creld2				Gm31373	Ace2	Hist1h2an			Pax6
	Gls2	Mmp19	Gm26526	Lrp11	Ms4a4d	Fam111a			Gm14296				Gng4	Plek2	Gm10721			Zmiz1os1
	Glud1	Gstp1	Serpine3	Nkain1	Timp3	Bin2			D030028A08Rik				Calml4	Wnk3	Bpifb1			Pabpc4l
	Gm10020	Csrp2	Gal	Mpp3	Ccn2	Cyth4			Ldha				Hpcal4	Bmpr1b	Ugt1a6b			Foxa2
	Gm10031	Cxcl12	Rpl6l	Ndrg4	Pdzd2	Ctsc			6330403K07Rik				BC016579	Shc2	Ugt1a8			Pcdhgb4
	Gm10037	Slc5a3	Reg1	A330076H08Rik	Ncaph	Rapgef6			Tnfsf15				Gucy2c	Scn7a	Gm20489			Hcar1
	Gm10073	Tmem59l	Khdc1c	Abcb11	Gpsm2	Tmod3			Mctp2				Tmem178b	Fam107a	Gm29253			Slitrk6
	Gm10076	Bst2	Far1os	Ptprn2	Cmtm3	Ifi203			Rtn1				Cldn23	Tmem102	Gm45713			Pgbd1
	Gm10080	Gdf10	Fam196a	Srrm3	Igfbp3	Arap2			Proser2				Cacnb2	Rgs7	Car1			Gipr
	Gm10109	C1qc	Gm17203	Ppy	Scara5	Chml			Clu				Fermt1	Krt19	Gm49378			Sphkap
	Gm10138	Guca1a	Gm16540	Kcnip1	Aif1	Dtx4			Htra2				4930556J24Rik	Tmem28				Cyp4f39
	Gm10184	Smoc2	Gm15915	Klk1b11	Sned1	Pecam1			Epdr1				Mfsd4b1	Crp				Nav3
	Gm10260	Crispld2	Gm14122	Kif1a	Itga2	Lims1			Aup1				Tat	Inava				Amer2
	Gm10334	Rps27a	Olfm3	Gria2	Plcd1	Gm14440			Rps27l				Gm49975	Cldn7				Prox1
	Gm10382	Fam212a	Tmem182	Anks1b	Abcd2	Sipa1			Bmpr1b				Cabp7	Cfap69				Sytl4
	Gm10425	Gm12655	Gm27240	1810007D17Rik	Tnfsf10	Tns1			Adamts9				Rtbdn	Phyhipl				Wnk3
	Gm10476	Flt4	Gm11626	Aass	Cd86	Ikzf5			Ctsc				Sowahb	Lnx1				Cacnb2
	Gm10499	Nr1d2	mt-Atp8	Kcnh5	Tm4sf1	Rps6ka1			Nfe2l3				Zfp92	Mat1a				Zfp784
	Gm10545	Fam195a	Slc5a7	Krt8	C1s1	Arhgap4			Shroom1				Elavl4	Dnmt3bos				Lrrc27
	Gm10549	Gbp8	Murc	Efcab10	Tgfbr3	Cnr2			Metrn				Phox2b	Pwwp3b				Eml5
	Gm10557	Ptgs1	Pdzrn4	Hapln4	Pcdh17	Was			Ttc23				Lrguk	Itgb6				Myt1
	Gm10680	Tal1	Car3	Wnt7b	Nek2	Smc2			Ung				Rgs7	Cutal				Col20a1
	Gm10702	C4b	Vdac3-ps1	Fbxl16	Prdx2	Rbl1			Rps8				Btbd17	Aqp7				Gm26734
	Gm10709	Slc16a7	Gm20476	Gm30173	Ptgs1	Gbp3			Rplp1				Acox2	1700040D17Rik				St18
	Gm10717	S1pr2	Gm10320	Hkdc1	Htra3	Dtx1			Ddx11				Sobp	Pdk4				Syn1
	Gm10719	Rab31	4930447C04Rik	Actl6b	BC147527	H2-Eb2			Lin37				Cox7a1	Gm45805				Sfrp5
	Gm10800	Rab32	Traj33	A230057D06Rik	Cd300ld3	Sh3bp5			Kdm1b				Pappa2	Abca8b				Cdk5r2
	Gm10801	Stc1	Amy2b	Slc7a2	Specc1	Irf4			Rnf43				Ina	Pkd1l1				Gnao1
	Gm10825	Tlr6	Gm13856	Tmem139	Lst1	Csf1r			Actrt3				Cym	Nav3				Fsd1l
	Gm11127	Itgam_1	Rspo2	Lrrc24	Dll1	Unc13d			Anpep				E230016K23Rik	Fabp7				Gpr137b-ps
	Gm11168	Rpl32	Gm11380	Ngb	St6galnac3	Mgat4a			Rpl23				Gm7276	Slc6a17				Nudt11
	Gm11175	Tyrobp	Gm8394	Slc5a1	Slc1a3	Dse			Dhrs3				Sntg1	Rims3				Col4a3
	Gm1123	Clec1a	Gm20721	Syn2	Uhrf1	Actn1			Apip				Mall	Tmsb15l				Camk2n1
	Gm11307	Ppp1r3e	Asb14	Chn1	Ddr2	Col4a1			Olfm1				Cacna1a	Rasd2				Zdbf2
	Gm11437	Sh3tc2	Spata32	Meig1	Tacc3	Cd5			Hist1h4j				Gm24245	Greb1l				Tmem215
	Gm11457	Rps20	Grp	Wfdc2	Nr2f2	Plekho2			H1f0				St8sia3	Tmem215				Atp2b2
	Gm11626	Rpl15	Mylk2	Gm14097	Il18bp	Tgfb1			Litaf				Efcab1	Cxcl14				Lrrc18
	Gm11707	Gstm2	Grip2	Gipr	Cpox	Man2a1			Rpl13				Vmn1r218	Gm46603				Gse1
	Gm11772	Smco4	Gm37468	Rspo4	Gm49369	Acsf2			Hibch				Vwa5b2	Cryba2				Myo10
	Gm11808	Rarres2	Wt1	Cldn6	Gpm6b	Serpinb1a			Slc16a7				4933428C19Rik	Slc4a4				Uggt2
	Gm11940	Rps11	Rpl13a-ps1	Vstm2l	Kif20a	Galnt6			Padi2				4930404H11Rik	Tmsb15b2				Ccdc113
	Gm11963	Rpl41	Igkv3-4	A030001D20Rik	Phf11b	Klhl28			Sh3tc1				Atp2b2	Gm31432				Celsr3
	Gm12160	Rpl24	Ccdc152	Gdap1	Igfbp7	Ralgps2			Cecr2				Slc5a7	Fam135b				Gm10709
	Gm12166	Igfbp4	Plagl1	Rimbp2	Dab2	Rab30			Nhp2				Kl	Dnah11				Sdk1
	Gm12253	Mdfic	Cer1	Celf6	Clec7a	Ccdc88b			Klhdc8a				Vnn1	Ptprz1				Cgn
	Gm12292	Synm	Gm10334	Mal2	Tyrobp	Pag1			Smad3				Kcnu1	Tmem151a				Tenm2
	Gm12298	Sfrp1	Tdrd6	Iapp	Itga1	Zfp518a			Gpatch4				Bex2	Camk2n1				Prss53
	Gm12445	2810032G03Rik	B3gnt4	Akain1	Fap	Vsir			Pmp22				Gm24270	Dnah7b				Rbfox3
	Gm12551	Colec12	Psg23	Smim6	Slfn1	Dpy19l1			Tmeff1				Cntn3	Unc80				D630045J12Rik
	Gm12655	Itga9	Gm17067	Ctxn2	Htra1	Ppp3ca			Perp				Mtag2	Map3k21				Bicd1
	Gm12708	Hbb-bs	Gm21844	Scg5	Naip1	Lrrk2			Rps28				Nptx1	Tmprss4				5033417F24Rik
	Gm12744	Rgs2	Slc26a7	Lrrn1	Ccdc80	Trim59			Rps24				Gm48945	Sntg1				Phf21b
	Gm12847	Mrc2	Gm6645	Fam110c	Sulf1	Themis2			Ephb6				Gm23935	Pde5a				Gpr119
	Gm12905	Oaz1	Gabrg1	Mapk8ip2	Treml4	Prkd3			5730508B09Rik				Dlgap2	Bche				Exph5
	Gm12953	Rpl37	Gm20657	Ins1	Tyms	Btla			Hist1h2be				C130080G10Rik	Acot4				Casz1
	Gm12972	Ablim3	Gm5409	1810019D21Rik	Adssl1	Rel			Ifi27				Rnf182	Grip2				Eps8l2
	Gm12981	Nr4a1	Gm9936	Agt	Chrdl1	Ncoa3			Rpl28				Olfm4	Hspb7				Lingo1
	Gm13010	Cox4i2	Amy2-ps1	Slc12a8	Rnf144b	Rb1			Srm				Gm25483	Sftpd				Gm13375
	Gm13027	BC017643	Gm6322	Gm11549	Tmem14c	Jak3			Esrp2				Stk32a	Rcan2				Pde1c
	Gm13166	Synpr	Slc39a12	Atp2b2	Nectin2	Itk			Bop1				Grip1	Bex1				Zfp820
	Gm13230	Cd320	Slc22a29	Map2	Tlr12	Larp1			Eif2b1				Mnx1	4930502A04Rik				A830019P07Rik
	Gm13236	Csf1r	Fbxw24	Gm36543	Fstl1	Dpy19l3			Krt18				Gm46123	Fer1l6				Il1r1
	Gm13304	Tspo	Gm37800	Aifm3	1700025G04Rik	Foxk1			Igsf3				Adcyap1	Slc6a15				Col26a1
	Gm13461	Gpc3	Spta1	Hcn1	Fcer1g	Nfatc1			Cd24a				Kif1a	Ucn3				Csmd2
	Gm13562	Col12a1	Cav3	Egf	Dact1	Rbms1			Cbs				Kcnmb2	Ang				1700086L19Rik
	Gm13572	Penk	Krt78	1500012K07Rik	Adcy5	Capg			Pfkp				Ttll10	Slc38a5				Wdfy1
	Gm13783	Gm9843	Ighj2	Gm47221	Acer3	Dtx3l			Rps7				Slitrk6	Slc3a1				A330008L17Rik
	Gm13861	Lcmt1	4930598F16Rik	Krt19	Mmrn2	Gm47015			S100a16				5330413P13Rik	A330094K24Rik				Neo1
	Gm13935	Pltp	C230038L03Rik	Cux2	Cip2a	4930523C07Rik			Nucb2				Sst	Kif1a				4933417E11Rik
	Gm14018	Unc45b	Vip	Isl1	Ms4a6d	Spn			Rnf125				Gm831	Fbxo44				Rasgrf1
	Gm14022	Plau	Gm16332	Gm10941	Jaml	Ttc7			Rpl37				Esrp1	Nnat				Dsp
	Gm14148	Svep1	Fam46d	4930471D02Rik	Spic	Gm46620			Reep5				Amer3	Gm49450				Adgrl3
	Gm14167	Mapk12	Zfp264	Veph1	Calhm6	Wwp1			Serp1				Elmod1	Nos1				Rcor2
	Gm14236	Pcolce	Msx3	Pbld1	Ncapg2	N4bp2			Grb10				Gm13093	Celf6				Fam227a
	Gm14264	Hacd4	Duxbl2	Oprm1	Dtx3l	Phgdh			Uchl5				Elavl3	Mgp				Calb1
	Gm14308	Large	Gm2415	Gm50100	H6pd	Cx3cr1			Rps18				Gm30551	Ccdc39				Msln
	Gm14327	Acacb	Nwd2	Calca	Reck	Arhgef18			Gm9797				Gm42716	Dcaf12l1				Agt
	Gm14401	Use1	Gm26683	Slc16a11	Ptgir	Cd6			Kyat3				Pcsk2os1	Pkhd1				Ttll13
	Gm14410	Gm20721	Adcyap1	Mak	Gpr35	Eng			Baiap2				Gm17733	Gm46123				Soga1
	Gm14434	Sel1l	Gm8228	Gpr158	Pard6g	Cpm			Ramp1				Cnksr1	3010001F23Rik				Zfp982
	Gm14444	Ccdc141	Gm43154	Kcnmb2	Adcy4	Usp25			Pik3ap1				Krt19	Ccdc103				Fgd4
	Gm14455	Psat1	Tac1	Scnn1b	Fech	Fmr1			Rars				Cngb3	Akr1c19				Gm20721
	Gm15169	Slc41a1	Gm13461	Gm30606	Svbp	E2f2			Zfp771				Cnksr2	Hebp2				Zbtb20
	Gm15264	Slc25a47	Gm6445	Nap1l5	Sdc3	Sema4d			Selenbp1				Gm13420	Luzp2				Tat
	Gm15292	Tnfsfm13	Gbx1	Lingo3	Pmp22	Fam199x			Atp6v1g2				Sh3gl2	Onecut2				Dst
	Gm15347	Mri1	1700001C02Rik	Tnk1	Brca1	Cbfb			Gm10260				Rian	Ccdc136				Cep162
	Gm15429	Tsc22d3	Gm17344	Gm19719	Fen1	Sash1			Cd320				Defb1	Svip				Rimbp2
	Gm15473	Slc8b1	Gm15640	Tmem28	Ccr5	Klf13			Adgra3				Cgn	Dbpht2				2300009A05Rik
	Gm15482	Zfp874a	4930598N05Rik	Rpp25	Tmem106a	Gpr183			Rps26				A330076H08Rik	Gm3055				Arntl
	Gm15523	Rnh1	Gm29458	9230116L04Rik	Haus4	Rnase6			Rgs4				Dnah9	Scgn				Atp2a2
	Gm15564	Ddit4	E330021D16Rik	4930502A04Rik	Lrrc25	F2r			Dap				Krtap16-1	Adora1				Gm13033
	Gm15635	Mcfd2	Gm37301	Fkbp11	Scn1b	Evi2a			Rnd1				Gm41836	Ociad2				Tmod4
	Gm15698	Ifi204	Klkb1_2	Rian	Rrm1	Arl4c			Lrrc59				Abcc6	Dner				Znf41-ps
	Gm15706	Ly6a	Gm43603	Slc6a15	Ephb4	Atp10d			Slco4a1				6430503K07Rik	Osbp2				Fer1l6
	Gm15816	Fabp5	Trbj1-1	Map9	Ifi205	Mtpn			Serpinh1				Ky	Aqp4				Kcnk12
	Gm15892	Abca9	Ighv1-35	Mirg	Gab1	Stk26			Prr15l				Prss53	Chrm4				D630023F18Rik
	Gm15917	H2afz	Gm16175	Mt3	Gpr34	Med13			Uba5				Cdh8	Ica1l				Igfbp5
	Gm15925	Csf1	Gm44512	Zkscan2	Lpcat2	Nfatc3			Adk				4732414G09Rik	2810032G03Rik				Ptprz1
	Gm15995	Fzd1	Ctsg	Rims4	Il2rb	Map4k1			Mrpl15				4930470P17Rik	Slc7a2				Zkscan2
	Gm16105	Aebp1	Gm20659	1700110K17Rik	Kdr	Ssh2			Xylt1				Ptprn2	Asic2				Cpt1c
	Gm16340	Rpl10-ps3	Rps12	Flrt1	Dkk3	Far1			Pgk1-rs7				Arfgef3	Clgn				Vdr
	Gm16348	Rps21	Traj52	Sgpp2	Ifi213	Cdk19			Ssfa2				Zdbf2	Fam81a				Gata6
	Gm16559	Cysltr1	Tmem181c-ps	Sybu	Egfl7	Hk1			Rps12-ps3				Slc30a8	Syt14				Med12l
	Gm16701_2	Rps5	Gm14415	Misp	Blm	Osbpl8			Mcam				Zfp941	Xrra1				Spen
	Gm16793	Dab2	4933431K23Rik	Ogdhl	Igsf6	Ncapg2			Adap2				Gm14022	Fmn2				Gatsl2
	Gm17090	Zfp503	Speer1	Acnat1	Vamp5	Cpne1			Eef1b2				Gm11361	Chmp4c				Unc79
	Gm17344	Abi3bp	Barhl2	Sgk2	Tk1	Ms4a4c			Uqcrq				Gm12299	Amer2				Rerg
	Gm17349	Spns2	AC140205.10	Mkrn2os	Dchs1	Def6			Cdk18				Panx2	H2-Q2				Bcl9
	Gm17546	Tef	Klk1b1	Gad1	Col16a1	Sema4b			Tnfaip8				Gck	Ank2				Nfil3
	Gm18025	Rps9	Gm21958	Slc6a2	Cmklr1	Spred1			Cnp				Gm12406	Gjd2				Zfp609
	Gm18733	Gstt2	Gm1045	Tmsb15l	Ubac1	Foxp1			Rps2				Cplx1	Clstn2				Gm26880
	Gm18953	S100a6	Igkv4-50	Prss53	Mcm3	Rara			2010300C02Rik				Ttc22	Zfp872				2610203C20Rik
	Gm2007	Ramp1	Gm5210	Snhg4_2	Lgals9	Als2cl			Tsta3				Atp8b5	Evpl				Tjp1
	Gm20186	Mgp	Gm26716	Ocln	Itm2a	Ythdf3			Extl3				Gpr75	Elf3				Cacna2d1
	Gm20422	Ecscr	Gm6060	Fam151a	Fblim1	Cd27			Mmd				Chd5	Lrrc18				Dpp6
	Gm20458	Anxa1	Gm16070	Gm16035	Colec12	Plcb2			Cox5a				Pcsk9	Tmem178b				Gm44850
	Gm20468	C1ra	Gm37939	Foxa2	Rin2	Rsbn1			Ptprk				Akr1c19	Cacna2d1				Acvr1c
	Gm20489	Sh3tc1	Gm16066	Gamt	Ptpn14	Zbtb18			Dnajb11				Corin	Fstl5				Wdr17
	Gm20503	Rpl10	Gm13479	Lonrf2	Csf2rb2	Gng10			Aph1c				Dcx	Mnx1				Fam135a
	Gm20532	Myeov2	Gm43192	Klhl32	Abca9	Lrp1			Ndufaf4				Cldn7	Gm12059				Slc38a4
	Gm20547	Haus8	Doc2a	Eef1akmt3	Rcn3	Mylip			Large				Ptprn	Tmem59l				Zxdb
	Gm20594	Eef1b2	Oaz2-ps	Cntn2	Mustn1	Tbc1d2b			Lpin3				AI593442	Kl				Kif12
	Gm2061	Clec2d	Gm15482	Rgs11	Bgn	Hivep1			Naa10				Mtcl1	Lrrc4				Aox1
	Gm20627	Lamc3	Igkv4-62	Vgf	Fads2	Gpr146			Rpl10a				Syn1	Cftr				Fhad1
	Gm20663	Selenbp1	Cfd	Syngr3	Tifa	Rsbn1l			Aimp2				Dsp	Dusp18				Lmx1b
	Gm20671	Gem	A330044P14Rik_2	9330182L06Rik	Crip2	Elmsan1			Cyb561				Gdap1	Tc2n				BC005561
	Gm20680	Abcc9	Gm8797	Snrpn	Pxdn	Tnip1			Smco4				Jph3	Gprc6a				5930430L01Rik
	Gm20684	Pim3	Olfr374	Sgcz	Smtn	Ddx58			Mob3b				Rasgrf1	Zfp941				Celf3
	Gm20946	Plin2	Gm12031	Rbp2	Frmd4b	Abcb7			Rack1				Eps8l2	Pcp4				Wasl
	Gm21092	Gfpt2	Gm8444	St18	P2ry13	Cpsf6			Lyar				Csmd2	Tmprss2				Robo1
	Gm21119	Tpt1	Gm4076	Disp2	Gsn	Scai			Pde8b				Ppfia3	Kif12				F5
	Gm21738	Rps28	Gm21119	Ap3b2	Nampt	Pced1b			Slc7a5				Cldn3	Zdhhc22				Dact2
	Gm21887	Rpl3	Cyp2c29	Gm572	Rbms3	Pdpr			Rplp0				Pitpnm3	Gal3st1				Nlgn2
	Gm21969	Ndufc1	Sult1e1	Kdf1	Cfp	Ak3			Aven				Hnf1aos1	A530058N18Rik_1				1110020A21Rik
	Gm21970	Bcl6b	Gm29236	Gm16984	Tlr3	Lrrfip1			Iah1				Ppil6	Col4a4				Pitpnm3
	Gm21974	Abca8a	Ccl21b	Dpp6	Tnfsf8	Orai2			Rpl36a				Gpr39	Hnf4a				Pcdhb16
	Gm21983	Ttyh1	Gm8304	Tpd52l1	Tgfbi	Ccdc50			Hist1h2bc				Sall4	Col6a6				Slc7a8
	Gm2237	Ramp2	Npcd	Fgf9	Ctsl	Elf1			Fbxo31				Fbxl16	Cfap44				Prkar2b
	Gm2420	Cracr2b	Gm5771	B830017H08Rik	Smc2	Med13l			Xbp1				Gm46603	Hsbp1l1				Zfp568
	Gm2564	Ccdc80	Gm10800	Sema3e	Dram1	Gng2			Slc35c2				Tex15	Cfap47				Cacng4
	Gm26508	Ggta1	Gm11765	Gm15612	Nr1h3	Prps2			Ak3				Elovl2	Cdh8				Gprin1
	Gm26540	Snrpg	5730460C07Rik	Gdap1l1	Arhgef10	Dusp6			Iqgap2				Acnat1	Sox6				Spata1
	Gm26546	Dse	Gm5773	Riiad1	Prim2	Sept11			Gucd1				Resp18	Vdr				Hcn4
	Gm26588	Sdpr	Gm16519	Lgals2	Mpp1	Midn			Fam46c				Stmn3	Enpep				Arhgap5
	Gm26593	Il11ra1	Olfr212	Pcsk2	Parm1	Tm2d2			RP24-122D14.3				Fkbp1b	Kcnj3				Atxn2
	Gm26623	Tbc1d4	Gm13582	Ptprn	Dpysl3	Unc50			Atp5o				Ece2	Ptprt				Mfap2
	Gm26625	Fmc1	4930403D09Rik	Lsamp	Mcm5	Rbm4b			Antxr2				Tox3	Foxa3				Ank2
	Gm2663	Rps13	A930015D03Rik	Gm45447	Slfn2	Polr2g			Gtf3c5				Zkscan16	5430419D17Rik				Ptprf
	Gm26649	Adssl1	Gm11307	Syt7	Casp4	Mtch1			Yap1				A230057D06Rik	Rps6kl1				Egflam
	Gm26664	Rhbdf1	Gm11527	Gm46123	Slc7a11	Coq10b			Hsd3b7				Gal3st1	Gm49477				BC037032
	Gm26675	Tex30	Gm9770	Gm44647	Ms4a6c	As3mt			Bckdk				1700082M22Rik	Mmrn1				Maml3
	Gm26695	Rps25	Gm18953	Lrrc6	Procr	Por			Atp13a2				Zswim5	Snca				Dennd4c
	Gm26698	Tmem86a	Myl3	Rab9b	Msrb3	Rgmb			Timm10				Gm12500	Map6				Perm1
	Gm26782	Ecm2	Gm15442	Chrna4	Sparc	Fkbp5			Mat1a				Rab3b	Maats1				Cfap69
	Gm26788	Pvr	Gm3608	Cryba2	Oat	Alg2			Ifitm3				Amer2	Esm1				Slc29a4
	Gm26790	Fkbp10	Enpp7	Gm5105	Atrnl1	Oaz2			Lap3				Chgb	Fam155a				Hipk2
	Gm26809	Ddr2	Gm26693	Scg3	Agtrap	Ocrl			Tuba4a				Actl6b	Svop				1700030J22Rik
	Gm26822	2010107E04Rik	D730045A05Rik	Gm47525	Clec9a	Nagk			Tuba1c				Vdr	D130043K22Rik				Kif1a
	Gm26835	Ahnak	Gm15413	Dynlrb2	Herc6	Pgrmc1			Sel1l3				Gm15627	Spag6l				Gm33280
	Gm26858	Steap3	Zpld1	Tdrd12	Dhfr	Dynlt1f			Rps15				Lgals4	Reep6				Drc1
	Gm26870	Gpc1	Hsp25-ps1	2210406O10Rik	Gpx1	Atp6ap2			Ybx3				Gm12265	Pla2g2c				Cfap126
	Gm26880	Sik1	Igkv5-37	9330182O14Rik	Mafb	Atp6v0b			Rpl10-ps3				Klf5	Arhgef19				Ptpn4
	Gm26910	Enpp1	Gm20489	Usp43	Aqp1	Ap1s1			Eif2b2				4930432B10Rik	Fam171b				Gm9958
	Gm26917	Herpud1	Gm3972	Adgrf4	Tnfaip2	Adgrl1			Itga6				Gabrb3	Map3k15				mt-Co1
	Gm26938	Gm561	Gif	Lgals12	Tmem26	Habp4			P4hb				Abcc8	Slc16a12				Pard3
	Gm26953	Ppib	H60c	Jph3	Fbxo5	Rgs5			Grhpr				Ppp2r2c	Paqr5				Myo15b
	Gm27232	Rapgef5	Gm44596	Sv2b	Gm49342	Bhlhb9			Nle1				Krt87	Fev				Gnaz
	Gm28037	Tmem256	Abca16	Dusp18	Des	Pja1			Wdr74				2700033N17Rik	Glt28d2				Fkbp1b
	Gm28038	Pald1	Trav9d-4	Caly	Anxa1	Atp6v1e1			Mospd1				Pnpla3	Fgf14				Cabp7
	Gm28047	Cmtm3	Gm4149	Map7d2	Lig1	Ppip5k1			Anxa2				Ap3b2	Lrp8os3				B630019K06Rik
	Gm28048	Clec11a	Gm13236	Ttll6	Nisch	Parp6			Wnk2				BC001981	Diras1				Ifi44
	Gm28523	Frmd6	Rpl9-ps6	Adgrv1	Tmem181a	Klhdc2			Dym				Gm12962	Ush1c				9330159F19Rik
	Gm28529	Rbm3	Gm20481	Tmem215	Zfp523	Tvp23b			Sdr42e1				Gm2694	Rerg				Coro2b
	Gm28539	Eif3m	Klk1b22	Btbd17	Bpnt1	Ndufa4			Eif3j2				Xkr7	Trpa1				Cyp2s1
	Gm28635	Fgl2	Vmn2r8	Zcchc12	Rhbdd2	Rufy3			Hist2h2aa2				Fhod3	Fbxl2				Sorbs2
	Gm28901	Rack1	Gm14236	Cplx2	Sfxn2	Rab28			Snd1				Tceal7	Gm34574				Ffar1
	Gm29237	Postn	Gm20490	A230051N06Rik	Sepsecs	Tm2d1			Rn18s-rs5				Rgs22	Sall4				Thsd4
	Gm29247	Gpihbp1	Gm17077	Gpx2	Dst	Blcap			Arhgef4				Gm41077	Tmem30b				Cfap61
	Gm29253	Atox1	Trbj2-7	Casr	Vwa8	Gm12258			Aldh6a1				Krt8	Tm4sf4				Lcorl
	Gm29358	Trim47	Gm26695	Gcat_1	Itprid2	Gna11			Emc6				Defa35	Capn6				Mast1
	Gm29394	Spred1	Ighv1-24	Kcnc2	Gm17491	Vmac			Hsd17b10				Sftpa1	Akr1c12				Ppp1r26
	Gm30173	Pde2a_1	Gm14442	Dnajc22	Ssr4	Gabarapl2			Mrps18b				4930555F03Rik	Nek10				Shc2
	Gm3054	Rpl6	Gm20537	Sncb	Hdlbp	Tspan7			Crls1				Chrna5	Wnt4				Sall4
	Gm3055	Kcnf1	Gm17041	Nap1l2	Nkiras1	Golim4			Mars				Map2	Syngr3				Myo6
	Gm31728	Spon1	Igkv1-131	Pla2g2f	Creld2	Tspyl2			Slc3a2				Gm49805	Smoc2				Zfp960
	Gm3336	Adora2a	Gm15501	Cacnb2	Trim39	Snap47			Lbh				Phyhipl	Slc16a11				Papss2
	Gm3383	Gsn	Gm14214	Ociad2	Lcorl	Fam174a			Pqlc1				Gm5868	Rsph9				Zfr2
	Gm3448	Extl3	Gm9531	Gm31432	Fkbp9	Bcl2l2			Fam149a				Gm49694	Pclo				Slc16a11
	Gm35507	Pla2r1	Gm8893	C2cd4c	Gorasp1	Naga			Cracr2a				Gm11915	Crybb3				Maob
	Gm36070	Tmem2	Hist1h2ba	4930519K11Rik	Slc38a10	Inpp4a			Rpl7a				Tmprss9	Rnf186				Adam32
	Gm3608	Boc	Gm10093	Mc4r	Fkbp2	Pycr2			Taf4b				Gm15892	2610528J11Rik				Pdgfrl
	Gm37229	Mrpl52	Gm10591	Sv2a	Amn1	Cox6c			Eef1e1				Plppr4	Rit2				Fam20a
	Gm37301	Gng11	Slc5a12	Synpr	Fam193b	1500011B03Rik			Dcbld1				Hcn4	Aldh1a1				Zfp618
	Gm37401	Tmem205	Gm10801	Osbpl6	Nfkbiz	Trappc2l			Sema7a				9330159F19Rik	Slc35f1				Gpd2
	Gm37622	Steap4	Gm6685	Mtmr7	Fam210b	Morf4l2			Hars				Thpo	Rap1gap2				Map6
	Gm37915	Gpm6a	Tpt1-ps4	Faxc	Podxl	Plxnb1			Mrps24				Cend1	Ppp1r42				Arhgap33
	Gm37988	Calcrl	RP23-34E4.7	Scg2	Necap1	Ndufb1-ps			Eif1ax				Fam183b	Hey2				Gpr39
	Gm38025	Zcchc24	Gm15564	Gm4419	Gm4316	Fitm2			Coq3				Map1b	Slc24a2				Gm26910
	Gm38182	Tgfa	Bpifb1	Zbed6	Yipf6	Adi1			Slc1a4				Scg5	Gm27029				Adra2a
	Gm38287	Cd300lg	Gm20663	Erich3	Xk	Pebp1			Rfng				9030622O22Rik	Map7d2				Lama3
	Gm38392	Olfml3	Ugt1a8	Abcc6	Trabd	Suox			Chid1				Erc2	Mlph				Plch1
	Gm38393	Hapln4	Gm28901	Peg3	Tbc1d30	Lrrfip2			Nop16				Map7d2	Ptger3				Rfx6
	Gm3912	Fmo2	Gm13935	5330417C22Rik	Arhgap24	Nipsnap1			Oat				Gm15351	Mir670hg				Arfgef3
	Gm3985	Pla2g16	Gm7889	0610040J01Rik	Prrc1	Shfl			Fam129a				Gm5577	Gm13420				Dynlt1c
	Gm4076	Ano1	4930404A12Rik	Map1b	Twsg1	Rtl5			Pa2g4				Zyg11a	Tcf24				Zfp704
	Gm4149	Clp1	Ugt1a6b	Slc8a3	Ip6k2	B4galt6			Mrpl12				Ffar3	Nol4				Cited2
	Gm4221	Ctsl	Gm26822	Fmn2	Gm14236	Cyb5r3			Tank				Sphkap	Gpr158				B3galt2
	Gm42416	Vhl	Gm11273	Myrf	Leng8	Cmtm4			Rpl18				Cltrn	Gabrb3				AA465934
	Gm42457	Entpd1	Igkj2	Gm30239	Gnptg	2310022B05Rik			Copz2				Ddc	Cox6a2				B230217C12Rik
	Gm42543	Tmem147	Gm26540	Ngef	Atf5	Abcb10			Pim3				Tmem132b	Mtmr11				Pcdhb17
	Gm42743	Evc	Usf2-ps1	Ankrd34c	Ern1	Ggcx			Bzw2				Nell2	Capn9				Trove2
	Gm42797	Itga5	Iglj1	Sftpa1	Uaca	Hagh			Rpl37rt				5330439B14Rik	Gm20554				Ccdc8
	Gm42846	Col1a2	Igkj1	Slc44a4	Rtl5	Atraid			Slfn9				Klhl32	Phyhip				Cdh1
	Gm42893	Gm28048	Gm15429	Ralyl	Dap	Atp9a			Atad3a				2900052L18Rik	4921536K21Rik				Cx3cl1
	Gm42902	Ifi27	Gm29542	Gm11413	Rnase4	Hspe1			Snhg18				Pcdhb1	Soga3				Gm17690
	Gm42984	Mrpl30	Gm42846	Gm12082	Reps2	Timp3			Nars				Snap25	Ppil6				Hdac6
	Gm43036	Sytl1	Igkj5	Olfr784	Slc33a1	Rapgef4			Dynll1				Gm49937	Foxo6				Adarb1
	Gm43042	Psmb5	Gm20594	Ghsr	Spc25	Sesn2			Rnaseh2c				Gm33228	Ppargc1a				Lyrm7
	Gm43191	Fam60a	Igkj4	1700063D05Rik	Tcta	Tmem106c			Mccc1				Fam57b	Igfals				Lmo7
	Gm43194	Man2a1	Gm9923	Rncr4	Gmpr	Wdr6			Pex11g				C030029H02Rik	Tmod2				Arg1
	Gm43270	Arrdc4	Gm42457	Ism1	Clock	Zwint			Rpl24				Mal2	Lix1				Thbs3
	Gm43301	Trp53inp1	Ifi202b	Slc4a10	Ccdc157	Cdc42bpa			Cdv3				Trpm3	Wnk2				Scn8a
	Gm43302	Il18bp	Gm5616	Atp8b1	Pofut2	Gm11808			Snhg15				Espnl	Dusp15				Pklr
	Gm43525	Ifrd2	Gm20458	1700112J16Rik	Zfp704	Eml5			Gm10020				Syt5	9530080O11Rik				Fam83g
	Gm4353	Nr2f2	Gm3952	Tubb3	Clstn1	Pacc1			S100a10				Tmem215	Ambp				Cpeb1
	Gm43634	Echs1		Sstr3	Dhx32	Btrc			Qsox1				Faim2	Kcnk3				Grip1
	Gm43861	Reep5		Kif21a	Gm38394	Pcyox1			Acsl1				Spock2	Gm49937				Phactr1
	Gm43920	Snrpe		Gm16253	Alcam	Tmtc1			Ano1				Galnt14	Cystm1				Nrxn1
	Gm44170	Pigw		Fam155a	Etl4	Sdc2			Egf				Mab21l4	Atp8b5				Xk
	Gm4425	Rabac1		Bend7	Dnajc3	Tmco3			Herpud1				Pak3	Gm14412				Vps37a
	Gm44276	Scn1b		9130230L23Rik	Rap1gap2	Sec61g			Hsph1				Cdh17	Nap1l2				Ush1c
	Gm44386	Prdx3		Dach2	Abcc10	Trib1			Mrpl53				Agt	Cd164l2				Sh3d19
	Gm44418	Ctsd		Gpr119	Wls	Gpsm1			Stk39				Fras1	Cntnap2				Tacc2
	Gm44503	Ndufa2		Gnat2	Hspa13	Cfap20			Rhbdf1				Zkscan2	Gmpr				Wdfy3
	Gm44536	Entpd2		Usp13	Glt8d1	Pex7			Sec11c				Diras1	Cltrn				Fbxl2
	Gm44710	Erg		Matn4	Chst11	Pkp4			Smpdl3a				Fmo4	Kcnb2				Car10
	Gm44787	Bend4		Fzd3	Rab27a	Zfp523			Syvn1				Sult4a1	Kcnk12				Fat4
	Gm44805	Pqlc1		Sypl2	Bckdhb	Commd9			Pgk1				Mapk10	Csmd2				Ccdc57
	Gm44836	Tgfbr3		Gm15889	Golga4	Cog7			Cdc34				Wnt4	Klf9				Efcc1
	Gm44899	Osmr		Gm648	Uba5	Tmtc3			C1qbp				Gdap1l1	F2				Frzb
	Gm45083	Coq10b		Tent5b	Ppip5k1	1810037I17Rik			Carkd				Gm45330	4930594M22Rik_1				Zdhhc2
	Gm45140	Dynll1		Chd5	Ank2	Coa3			Ppif				Erbb4	Zbtb8b				Golim4
	Gm45193	Angptl7		Myh14	Slc35b1	Tmed4			Abcb6				Cbln4	Dmrtc1a				Fam57b
	Gm45233	Man2b1		Krt7	Cdh2	Scamp1			Gstm1				4930503B20Rik	St18				H2-Q2
	Gm45234	Hfe		9130015G15Rik	Armcx3	Epb41l4b			Morc4				Krt1	Otoa				Stox2
	Gm4707	F2r		Gm48780	Rfx3	Ppm1l			Mmp15				9230112J17Rik	Cpeb1				Zfp641
	Gm4724	Psmb4		Trpm5	Slc4a7	Eva1b			Slc7a1				B830017H08Rik	Mkrn2os				Akr1c19
	Gm4744	Timm9		Gm49795	Atp9a	Aopep			Gcsh				Chga	Gatm				Bcar1
	Gm4951	Yap1		Gm12500	Ank	Glt8d1			Cdpf1				Gm45792	Cldn3				Kcnq4
	Gm4956	Casp12		P2ry1	Edem2	Crocc			Uchl3				9330182L06Rik	Prlr				Klhl7
	Gm5124	Ndufa4		Atp4a	Zc3h3	Lzts2			Nop10				Phox2a	Dixdc1				Aff2
	Gm5148	Ndufb6		Slc7a3	Ctnnal1	Nckap1			Arhgap26				Gm37035	Slc38a4				Mast4
	Gm5345	Mgll		Lhx1	Zcchc18	Iqcb1			Cgnl1				Gm11940	D630024D03Rik				Nbea
	Gm5409	Hsph1		Perp	Prrg2	Slc44a3			Rnh1				Cfap61	Ankrd34a				Sertad4
	Gm5432	Sat1		Prima1	Ttc39a	0610009B22Rik			Eef1d				Ubxn10	Grb7				Kcnb1
	Gm5475	Nbl1		Gm13572	Ffar2	Dnajb4			Tars				Dio1	Atp2b2				Micalcl
	Gm5601	Irgm1		Ambp	Zfp579	Tmx4			Nr2f6				Baiap2l1	Tmod1				Slc30a8
	Gm561	Cpne8		Chmp4c	Uso1	Neurod1			Orai2				Stk33	Rbp4				Ppm1l
	Gm5616	Gpr146		Klf15	Pick1	Atp6v1b2			Ddit4				Nek5	Nudt11				Gm26559
	Gm5763	Nceh1		Gm3716	Dnaja4	Mtss2			Abce1				Slc35d3	Lancl3				Jag2
	Gm5771	Mrps14		Zfp941	Aldh6a1	Snx32			Asnsd1				Ctnna2	Ncam1				Ccpg1os
	Gm5786	Arsg		Ttr	Mpp7	Irf6			Syne4				Gm16958	Gdap1l1				Mbd6
	Gm5868	C1qa		Lin7b	Dennd6b	Immp1l			Bckdha				Gm30648	Hnf1aos1				Ctdspl
	Gm6166	Fam129a		Cdx4	Zfp950	Epb41l1			Eif2s2				Rtl4	Gm50145				Ppp1r9a
	Gm6169	Fam96a		Pacrg	Hook2	Dip2c			Rpl22l1				Mapk8ip2	Elovl4				Gpx3
	Gm6209	Cav2		Fam169a	Mettl26	Robo1			Eef1g				1110002E22Rik	Sstr3				Clock
	Gm6311	Slc25a26		Hist1h4k	Robo2	Rnaset2a			Eif3j1				Crxos	Lrp11				Ppl
	Gm6563	Tifa		Slc35g2	Parp16	Pomt2			Dexi				Tdrd12	Exph5				Slc8a1
	Gm6645	Vgll4		Myo15b	Bmp1	Gcnt2			Gnpnat1				Epcam	Map1b				Stk36
	Gm6685	Plxdc2		Ccdc159	Gm20431	Ric8b			Cox7b				Fam3b	Cacna1c				Zfp729a
	Gm6768	Gcdh		Elf3	Deptor	Sgsm3			Rrs1				Zfp385b	Ret				Nova2_1
	Gm6916	Jag1		Tdh	Sort1	Atp1b2			Rapgef5				Rgs20	Tpd52l1				Sntg1
	Gm7270_1	Ccdc117		Shc4	Pecr	Krt8			Utp14a				Asb11	Nalcn				Ffar3
	Gm7276	Hint3		Dlk1	Stxbp6	Nt5c3			Sypl				Gm10310	Pdzk1ip1				Map2
	Gm7592	Wwc2		Slc30a8	Itga3	Eci2			Atp1b3				Gm47071	Isl1				Atp1b2
	Gm7609	Gas6		Pdyn	Sdf2l1	March9			Ide				Gm26559	Pcdhga2				Tmem151b
	Gm7729	St6galnac4		Sez6l2	C77080	Epb41l3			Ppa1				C2cd4a	Enox1				Rsph1
	Gm7889	Eif3i		Abcg5	Llgl2	Gstt1			Prpsap1				Gpr158	Cntfr				Nipal1
	Gm8066	Sdhaf4		Smim22	Tmco3	Gadd45b			Ndufb9				Sema4g	Akain1				Gpr85
	Gm8113	Rap2a		Gabrb3	Bex3	Parva			Isyna1				Meig1	Acsl6				Gabbr2
	Gm8186	Eif3f		Syt17	Zc3h12c	Tusc3			Slc7a8				C2cd4c	Grtp1				Pcdhgb5
	Gm830	Tcp11l2		Myt1	Selenom	Zfp9			Chchd10				Cdh18	Perp				Tlcd2
	Gm8399	Mrps18c		6430503K07Rik	Pde10a	Dhdh			Otud3				1810008I18Rik	Cplx2				Sort1
	Gm8439	Alg14		AI593442	Nfil3	Cttn			Phf10				Fam163a	Dzip1l				Ttll7
	Gm8546	Cox4i1		Mtcl1	Eml6	Trp53i13			Azin1				Best3	Gpr142				Mpp7
	Gm8797	Grn		Cxxc4	Dync2h1	Tmem256			Kcnk1				Pcsk2	Steap2				Soga3
	Gm8810	Egfl7		Slc34a2	Vamp2	Cfap36			Agtpbp1				Gprin1	Wwc1				Daam1
	Gm8909	Fam46c		Slc30a2	Ccpg1	Cep290			Slc25a5				Sytl4	Pcdhga1				Rph3al
	Gm8982	Soat1		Hnf1b	Cog6	Atp5md			Csrp1				Cux2	Efhd1				Alms1
	Gm9493	Itpripl2		Mapk10	Pgm3	Eml1			Usp50				Lrrtm2	Npas4				Gng4
	Gm9531	Mettl23		Cpn1	Tanc2	Txndc17			Tuba1a				Map3k15	Gm26559				Xaf1
	Gm9726	Acer3		Fam57b	Mtcp1	Cep70			Rexo2				Nefl	Nudt10				Pcdhga5
	Gm9733	Tmem208		Sall4	Jmjd8	Zranb1			Nab1				Oxtr	Pld5				Hcn2
	Gm9770	Bcl10		A1cf	Dapl1	Cuedc1			Hdlbp				A830018L16Rik	Slc35f4				Nptxr
	Gm9780	Mzt1		Rnf208	Vegfa	Gde1			Rpl10				Slc46a1	Pih1d2				Nfat5
	Gm9803	Churc1		Cnnm1	Slc9a7	Rbfox2			Map2k3				Cadps	Pcx				Tshz1
	Gm9843	Scarb1		Ppp1r1b	Nckap1	Zfyve21			Pstk				Gm15496	Fermt1				Slc12a5
	Gm9923	Bmt2		Plet1	Epm2aip1	Guk1			Eif2b4				Mir670hg	Ckmt1				Obsl1
	Gm9992	Itgb1bp1		Pm20d2	Chpf	Mrps33			Snhg1				Sgpp2	Rab3b				Rnf128
	Gna11	Nnt		Trpc4	Klhl7	Cryzl2			Gcdh				Kcnip1	Lrrc24				Efcab1
	Gna14	Timp2		Gm16551	Ufm1	Gkap1			Nomo1				Map3k21	Bend7				Arhgef9
	Gnaz	Stard3nl		Calb1	F730311O21Rik	Rragd			Cyb5a				Gm42902	Gm21970				1700023F06Rik
	Gng11	Acvrl1		Panx2	Mia3	Arvcf			Ak2				Gpr142	Cux2				Ppp1r3b
	Gng12	Eif1		Syt5	Vps37a	Cd63			Pde4a				Paupar	Spp1				Tjp2
	Gng4	Ppm1f		Pnmal1	Ctdspl	Fam219a			Dnajc30				Nrxn3	Ccdc68				Fam122a
	Gnmt	Atp5l		Cnksr1	Gm46620	Prrt1			Mrpl30				Gnat2	Rab17				Ncor2
	Golga4	Slc38a2		Galnt13	Gm14085	Tsga10			Gm20721				Gm47312	Dtna				Steap2
	Golim4	Mettl7a1		Gprin1	Farp1	Nrbp2			Adpgk				Adh7	Jade3				Cpeb4
	Gp1bb	Cav1		Gm45330	Tspan2	Smyd2			Echs1				4930471D02Rik	Osbpl6				Mafb
	Gp2	Slc43a3		Ccdc136	Tspoap1	Rpl35			Ptpn3				Kcnh6	A330076H08Rik				Nrip2
	Gpa33	Sgk3		Hand2os1	Zfp516	Bag3			Il10rb				Styk1	Sytl5				Lgalsl
	Gpd1	Rilpl2		Serpind1	Castor2	Abca5			Dxo				Trim67	Fam151a				Slfn9
	Gpd2	Galnt18		Sgms2	Pomt2	Bbs2			Il11ra1				Tmem30b	1700019D03Rik				Iqgap2
	Gper1	Cct4		Gm20687	Slc22a23	Celf4			Dhrs1				Fbxo41	Glp1r				Tsga10
	Gpr151	Sft2d1		Tro	Phka1	Cfap410			Ddx54				Gm31432	Mal2				Zfp92
	Gpr155	Tmem9		Gm6169	Ahi1	Rab37			Tmem64				Mtmr7	Grin2c				Lrfn1
	Gpr158	Gna13		Sntg1	Prkd1	Tle2			Aldh18a1				Areg	Ppp4r4				Cspp1
	Gpr182	Sdcbp		Pyy	Gprasp1	March8			Dnajc3				Slc19a3	Pcbd1				Gm21967
	Gpr39	Pdgfb		Elavl4	Epb41l1	Churc1			Larp1b				Echdc2	Adora2b				Lrrn1
	Gpr62	Npc2		Gm15816	Ddr1	Cdh1			Dpp3				4930547M16Rik	Iapp				Kcnh2
	Gpx7	Enpp2		Lrp2bp	Arfip2	Wdsub1			Rap1gds1				Gpr45	Prkaa2				Scai
	Gpx8	Sh3bgrl		Mir670hg	Whrn	Emcn			Rnf126				Gm12576	Chn1				Atp7a
	Greb1	Nudt16l1		Col7a1	Kctd12b	Dnajc6			Mgat2				Abca14	Cdhr1				Disp2
	Grhpr	Nab1		Plagl1	Gm44597	Nav2			Asl				Tmem63c	Ppfia2				Cacna1d
	Grid2ip	Asnsd1		Sema3c	Tbc1d24	Atp8b1			Ddx20				Fam184a	Grin1				Dync2h1
	Grik3	Rassf1		Dbpht2	Wdr90	Ddr1			Krtcap2				Srrm4	Ghr				Rspo4
	Grin1	Tbca		Nudt11	Rragd	Kif21a			Etv6				Gm20684	Syn2				R3hdm2
	Grin2b	Polr1c		Pzp	Ids	Fbxo21			Man2a1				Tmem102	Tmem132b				Nova1
	Grip2	Npr1		Neurl1a	Wdr35	Mpp2			Ywhah				Gm44386	Mttp				Bsn
	Gripap1	Ndufa11		Uchl1	Meis2	Map1b			Aldh2				Lrrn1	Chic1				Ero1lb
	Grm8	1110059E24Rik		Syn1	Cib2	Ppp1r9a			Txnl4a				Ociad2	Ttll7				Sema6a
	Grp	Daglb		Gm12576	Ggcx	Tspan5			Sidt2				Snph	Arhgef16				Tenm3
	Grpel1	Zfp758		Sptbn4	Soga1	Tsc22d1			Mrps7				Glt1d1	Erc2				Sh3yl1
	Grpr	Tomm20		Fxyd3	Pamr1	Magee1			Cyc1				Arhgef16	Gm609				B930095G15Rik
	Gse1	Asb1		Bche	Pcdh1	Zdbf2			Eif5b				Maats1	Gm11549				Eml6
	Gsta1	Rbm7		Gm5860	Ptpdc1	Tcta			Fuca2				Fam222a	Abca6				Dmxl2
	Gsta4	Mat2a		Lnx1	March9	Sgms2			Eif3g				Syt16	Ggh				Cdkl1
	Gstm2	Hgsnat		Gm45847	Ypel2	Grik5			Cdc25a				5330417C22Rik	Mapk8ip2				Dlg5
	Gstm3	Slc30a1		Prom1	Stard10	Myo6			Ndufs7				Lmx1a	Kcnip4				Aspn
	Gstm6	Snx33		Avil	Slc17a9	Ica1			Pus1				Gm3294	Gm11837				Plekha6
	Gstp1	Marchf2		Scrn1	Plcb1	Cacna1a			Rrp12				Iltifb	Nap1l5				Grik5
	Gstp2	Smim7		Slc28a3	Ift57	Dctn3			Aurkaip1				Camk2n1	Apof				Klhl32
	Gstt2	Aar2		P2rx1	Chid1	Selenom			Syngr2				Tmem72	Armh4				Stxbp4
	Gt(ROSA)26Sor	Fam173a		Maneal	Sfi1	Prnp			Mrps30				Slc4a10	Reep1				Cntfr
	Guca2a	Ndufb3		Ret	P4hb	Cisd1			Fam63a				Gad1	Eps8l1				Arhgap32
	Guca2b	Tbc1d22b		Asns	Dnal1	Tspoap1			Iffo2				Frzb	Rab25				Hist1h2be
	Gucy2c	Hip1r		Atp6v0e2	Appl2	Tacc2			Fpgs				Cryba2	Tox3				Pcdhb14
	Gucy2e	Atp2b1		Trpm3	Gprin3	Ank			Zfp706				F630042J09Rik	Rnf138rt1				Nbeal1
	Gxylt2	Simc1		Ppef1	Rcan3	Insm1			Rnpep				Marveld3	Npas3				Crtc1
	Gyg	Ptms		Cthrc1	Sgsm2	Sort1			Pon3				Isl1	Nr1h4				Gprin3
	H1fx	Cnot3		Tmem30b	Ccser1	Ehbp1			Cpne8				Rnf128	Cib3				Arhgef16
	H2-Bl	Taok3		Plekhg6	Gm21781	Atpif1			Taf13				Fsd1	Efcab1				Glis3
	H2-M3	Map7		Scnn1g	Hdac6	4930402H24Rik			Noc2l				Dclk3	Map1a				Cdhr1
	H2-Q1	Glo1		Gm15972	Ccdc92	Gm50240			Bag3				Prss41	Pla2g2f				Airn
	H2-Q10	Fbrsl1		Gpr45	Rnf217	Dmxl2			Iars				Kcnip4	Spata33				Slc24a2
	H2-Q2	Ltv1		B3galt2	Rapgef4	Bpnt1			Atp5g1				Dok5	1110018N20Rik				Epcam
	H2-T3	Polr3gl		Mslnl	Qsox1	Bmp1			Ecsit				Kcnb2	Map9				Casc4
	H2afz	Adck5		Luzp2	Ccdc9b	Rnf217			Arl4a				Hnf1b	Vwa5b1				Zswim5
	H3f3a	Setd1a		Lrrc10b	Arhgef17	Kcnc3			Edf1				Kcnj11	Gng4				Gad1
	Habp4	Scaf4		A330008L17Rik	Gch1	Mat1a			Got1				Akain1	Cacna1d				Tmem102
	Hacd4	D5Ertd579e		Cgref1	Gpsm1	Lysmd2			Myo1b				Ghsr	Stxbp5l				Rere
	Hamp2	Psip1		Zfp750	Maml3	Hspb6			Yars2				Gm45847	Styk1				Ankrd24
	Hapln1	Sfswap		Spock2	Jam2	Atp5l			Tmem208				Pnmal1	Lamc3				Magi2
	Hat1	Acsl3		Cyp4x1	Tceal8	Tctn3			Rida				6030466F02Rik	Btbd17				Ift81
	Haus8	Brd8		Syt14	P3h4	Ahi1			Llph				Gm13003	Triqk				2210019I11Rik
	Hc	Med25		Syngr1	Pard3	Phf21b			Pacsin2				Jph4	F3				Arhgap21
	Hcar1	Tesk1		2310030G06Rik	Mical2	Amigo1			Ywhag				Lmo7	Zc2hc1c				Zfp612
	Hcfc1r1	Klhl7		Snph	Gcnt2	Hnf1b			Nudt4				Cyp2j5	Nr5a2				Dmpk
	Hcn1	Abcd3		Fam241b	Tspan8	B3galnt1			Slc39a14				Glrb	Radil				Ky
	Hcn2	Klc2		Trank1	Hadh	Rgl3			Parp16				Tmem130	Foxa2				Ksr2
	Hcn3	Fbf1		Rab26	Fam114a1	Th			Polr1d				Disp2	Gnai1				Ncor1
	Hcn4	Habp4		Prss41	Abhd14b	Pik3r3			Ell2				Lrrc6	Sh3yl1				Zfp579
	Hddc3	Smarcc2		Gm43061	Syngap1	4933421O10Rik			Nolc1				Gm17324	Caskin1				Setbp1
	Hdhd3	Ccdc181		Pnmal2	Loxl2	Mcc			Eif3m				9630001P10Rik	Zim1				Zmynd8
	Heatr3	Ccdc66		Slc16a12	Abcd3	Spred3			Ltv1				Faxc	Trnp1				Negr1
	Heph	Tjp2		Glrb	Tbc1d16	Kcnb1			Lmf2				Ambp	Ptprd				Ttc22
	Hes2	Coq8b		Pycr1	Acly	Stau2			Cars				Arxes1	Panx2				Bcorl1
	Hgsnat	Wdfy1		Nkx6-1	Ppm1e	Btnl9			Hspe1				Pcsk1	Bpnt1				Braf
	Hilpda	Ppm1b		Ttc9	Tmtc3	Hbb-bs			Cct7				Aard	Dnal1				Zfp108
	Hint3	Cyb5r3		Ddo	Nfasc	Agap1			Mrpl42				Slc7a14	Kif5a				4632428C04Rik
	Hip1r	Srr		Gm11611	Apba1	Arl6			Phb				Col4a3	Aldh1l2				Zfp365
	Hipk2	Golim4		Napb	Ppp1r9a	Fuom			Eef2k				Kcnj12	Il17re				Nr6a1
	Hist1h2ac	Ermard		Lhfpl4	Fitm2	Angptl7			Tysnd1				Rundc3a	Sphkap				Pak3
	Hist1h2al	Leo1		Nol4	Lyz1	Ttll7			Eif3k				Cfap69	Chga				Flt1
	Hist1h2ba	Glrx		Erc2	Nrxn1	Nfasc			Cry1				Ins2	Gck				Baz2b
	Hist1h2bl	Abr		Plekhh1	Stard13	Galnt18			H13				Grtp1	Cacnb2				Sncb
	Hist1h3e	Hcfc1r1		1520401A03Rik	Fam110b	Cabp1			Carnmt1				Gm27998	Rasgrf1				Zfp941
	Hist1h4k	Suv420h2		Frzb	Cacna1c	Fam234a			Gorasp2				9630014M24Rik	Sgip1				Hook3
	Hjurp	Crtc1		Sult1c2	Srxn1	Rcan3			Pdcd4				Gm33543	Ccdc92b				Zfhx3
	Hkdc1	Prkar2b		Usp29	Myo5b	Mttp			Ppan				Adgrv1	Usp29				Mia2
	Hlf	Igfbp5		Cc2d2b	Arnt2	Med12l			Ndufa10				Gm47431	Dnah6				Ncoa6
	Hmcn1	Fip1l1		Slco1a5	Ksr2	Trp53inp2			Snrpa1				Igsf1	Lrrn3				Bex4
	Hmga1-rs1	Myo6		Gm32926	Derl3	Paxip1			Mfsd6				Gm49066	Rfx6				Gfpt1
	Hmga2	Shroom3		Kcnj12	Gm45799	Kctd12b			Eif3d				Pkhd1	Zfp92				Cbarp
	Hmgb1	Limch1		Kl	Stxbp1	Ccdc92			Tfdp2				Nefm	Slc29a4				Galnt14
	Hmgcs2	Dhrs4		Fbxo41	Ocrl	B3galt5			Clpb				Albfm1	4930570G19Rik				Gpr158
	Hmgn5	Por		Gm7102	Plxna3	Zfp651			Tufm				Syt9	Rragb				Fam184a
	Hmox1	Dcakd		Tmem74	Kcnq1ot1	Armcx1			Zbtb18				C820005J03Rik	Dgkb				Gng12
	Hn1	Arhgef5		Ero1lb	Plxnb1	Ip6k2			Bet1				Gm50252	Tmem117				Inpp5j
	Hnf1a	Atn1		Mafa	Aga	Bcar1			Mrpl38				4930534D22Rik	Epb41l4a				Phldb2
	Hnf4a	Akap8l		Syp	Tob1	Slc25a14			Cxxc1				Hapln1	Brd3os				Fbxl16
	Hnf4g	Arrdc3		Glb1l2	Esrrg	Ripply3			Foxred2				Gm26631	Ppp2r2c				Bbs1
	Hnrnph3	Chd3		Sdk2	Yipf2	Lrp12			Etv5				March4	C130021I20Rik				Ttbk2
	Hoga1	Tjp1		Unc13a	Cdh22	Apbb1			RP23-145I16.3				Gm15612	Cdh22				Cep126
	Hoxd10	Adgrg1		Tacr3	Prepl	Sepsecs			Chp1				Gm44418	Slc6a8				Cdc42bpa
	Hoxd8	Taok2		C820005J03Rik	Tcaf1	Cltrn			Ndufa9				Slc23a4	Nr1d1				Cnksr1
	Hoxd9	Cog1		Gm15860	Nbas	1110032A03Rik			Tmem234				Bend7	Tafa5				Cux2
	Hp	Dalrd3		5530401A14Rik	Bambi	Mapk8ip1			Lix1l				Fhad1	1700003E16Rik				Cep170b
	Hpn	Meis3		Fkbp1b	Vldlr	Gabarapl1			Slc16a9				Cdh1	Shank2				Akap9
	Hsd17b13	Ift88		Pnma2	Serpini1	Ift88			Grk5				Gm30074	Glrb				Taok2
	Hsd17b2	Llgl2		Camk2b	Tmem63b	Cystm1			Gpd2				Lmx1b	C2cd4b				Gdap1
	Hsd17b6	Ncor1		Olfm4	Arfgap3	1110051M20Rik			Optn				Zfp872	Ttc26				Fnip2
	Hsd3b2	Ciz1		D630024D03Rik	Unc5a	Gadd45g			Fam151a				Kcnj4	Scrn1				Brwd3
	Hsd3b7	Phactr4		Amer2	Nr6a1	Syndig1l			Rpgr				Rab25	Maoa				Rnf217
	Hspa12a	Ptpn23		Kcnq1	Ggh	4833439L19Rik			Cd300lg				Igsf9b	Arhgef28				Myh10
	Htr1d	Atxn2l		Rbp7	2010016I18Rik	Gspt2			Dpp4				Fam169a	Peli3				Mllt4
	Hyi	Robo1		Ptprz1	Fuom	Gstm5			Cyp4v3				Gm47163	Slc2a13				Pla2g6
	I830127L07Rik	Jakmip1		Pkd1l2	Pla2g6	Slc38a4			Crebrf				Wdr17	Zfp334				Pcdh1
	Iah1	Pip5k1b		Gm34654	Anks6	Dpp10			Kdm2b				Scgn	1500026H17Rik				Ubqln2
	Ica1l	Gna11		Rundc3a	Plekha6	Fkbp9			Ankrd44				Hist1h4j	Gm4791				Tmem30b
	Ide	Bcar1		Gm47882	Shank1	Prps1			Tenm3				Trim50	Glis3				Creb3l1
	Ido1	Polr3d		Gpd1	Arhgap44	Pbx3			Atm				Gabra1	Dzank1				Mical2
	Ifi204	Csf2ra		Cobl	Zfhx2	Slc22a17			Dll4				Acsm5	Akr1c14				Enpep
	Ifi27	Tmem184c		Ptprd	Eml1	Dynll2			Fbxo32				9130230L23Rik	Prkd1				Gadd45g
	Ifi27l2a	Dmpk		Gm45627	Arhgef5	Ctdspl			Angptl7				Slc2a5	Fzd3				C77080
	Ifi27l2b	Nkiras1		Mesp2	Six5	Hdac11			Mphosph9				Otof	Mpv17l				Ret
	Ifi44l	Sox4		Tmem63c	Hdac11	Elmo3			Tnik				Ptprr	B3galt2				Stxbp1
	Ifi47	Tmem215		Tmem97	B4galt2	Btg3			Gas2				Gm12981	Zkscan4				Zfp979
	Ifit1bl2	Mphosph6		Upp2	Gm50253	Hook2			Tspan2				Dnah11	Disp2				Cuedc1
	Ifitm1	Ttc28		Tekt5	Fndc3a	Tmem163			Zfp467				Necab1	Pax6				Map9
	Ifitm2	Rbpms		Kcnf1	Tubg2	Gnb5			Zc3h6				D630024D03Rik	Pcdhga4				Zc2hc1c
	Ifitm3	Hmgn5		Gm17597	Tmed3	Ss18l2			Galns				Syt4	Slc2a5				Cd164
	Ifrd1	Fam219a		Gkn3	Gm26782	Cbarp			Slc6a6				Gm48799	Enah				Rassf8
	Ifrd2	Ubap2l		Ankrd22	Ece1	Enpp5			Sspn				Igsf5	Mafa				Anks6
	Ift57	Clasrp		Gm16897	Filip1	Nlgn2			Hbegf				Gm43653	Hist1h4h				Zfp334
	Igf1	Fuz		Firre	P4ha2	Crb3			Angptl2				Slc5a11	Bmp5				Zfp827
	Igfbp2	Gpd2		Lrrc73	Mapre3	Dach1			Mreg				Cntnap2	Slitrk6				Slc16a10
	Igfbp5	Efnb2		4930470G03Rik	Syt1	Ptov1			Slco2a1				Lrrc10b	Lyplal1				Golgb1
	Ighg2c	Zmynd8		Gm3924	Fam160a1	Eno2			Rasgrf2				Mab21l2	Serpina10				Chic1
	Ighj3	Ttll5		Bmpr1b	Kifc2	P3h4			Phldb2				Scnn1b	Gipr				Shank1
	Ighv1-11	Nrep		Gm26559	Amigo1	Zfp174			Cep70				6330576A10Rik	Fam92b				Plekhg3
	Ighv1-14	Gripap1		Fut1	Usp35	Erh			Cdh8				Gm48772	Camk2b				Gas8
	Ighv1-18	Dmwd		Onecut2	Ggt7	Map2			Evc				Lrrtm4	Fxyd6				AI661453
	Ighv1-19	Ano8		Ccdc103	Bcl2l2	Sobp			Npnt				Cplx2	Cep126				Nckap5
	Ighv1-31	Daam1		Gsg1l	Tceal9	Ift57			St18				Gm30239	Gprin1				Arhgap24
	Ighv1-36	Ctdspl		Hist1h4j	1700029J07Rik	Shroom3			Triqk				Tmprss4	Gria2				Kcnd1
	Ighv1-37	Fam183b		Cfap70	Ajm1	Nrep			Glb1l2				Ascl1	Arxes1				Acvr2a
	Ighv1-54	Rufy3		Smarca1	Kcnip2	Abat			Scarf2				Trim9	Zswim5				Whrn
	Ighv1-72	Zfp568		Kcne3	Tmtc2	Oaf			Gm38394				Scg3	Gm20632				Six5
	Ighv1-75	Akr1c13		Hspb8	Tspan5	Uggt2			Ccng2				Krt7	Trpm5				Isl1
	Ighv1-76	Scamp5		Aplp1	Gm20045	Pigp			Notch3				Wnk2	Klb				Jph3
	Ighv1-83	Cbr1		Shank2	Mir142hg	Pclo			Col27a1				Gjd2	Gm14308				Wnk4
	Ighv1-84	Rnf128		9330159F19Rik	Gm17690	Zdhhc1			Cdh4				Clvs1	Smarca1				Rpgrip1l
	Ighv10-1	Gck		Dner	Qsox2	Gm48161			Rps6ka5				Cep126	Pbld2				Ccne2
	Ighv12-3	Inadl		Zfp9	Pcsk4	Limch1			Slc8a1				Nap1l2	Cgn				Zfp532
	Ighv14-3	Chd3os		Gm14827	Spred3	Ptprn2			Akr1c19				Tmem184a	Tmem246				Itga3
	Ighv2-3	Pcdh1		9330162012Rik	Diras2	Neo1			Cryl1				9430085M18Rik	Napb				Trio
	Ighv3-2	Dlg5		Erich6	Sgsm3	Adcy9			B3galt5				Acaa1b	Mpp3				Thoc2
	Ighv3-7	C77080		Arg1	Gm42047	Trpc1			9330182L06Rik				Capn13	Oaf				Plppr2
	Ighv4-2	Myo1d		Sycp1	Trmt9b	Tcaf1			Cirbp				Gm36745	Neurod1				A730017L22Rik
	Ighv5-12	Srsf5		Marveld3	Atp2a2	Mcf2l			Csgalnact1				2610528J11Rik	Nbea				Gdap1l1
	Ighv6-6	Ppip5k1		Fbp1	Ift81	Arhgap44			Rgs16				Lca5l	Ky				Chd3os
	Ighv6-7	Gmpr		Cabp1	AI480526	Cldn12			Bhlhe41				Chmp4c	Rph3al				Ppp4r4
	Ighv7-1	Cttn		Gm44790	Col6a6	Mtmr11			H2-Q2				Il22ra1	Kirrel2				Hist1h4i
	Ighv7-2	Agbl5		Proc	Nr4a2	Fhdc1			Syt14				Sstr3	Syngr1				St8sia3
	Ighv7-4	4933431E20Rik		Trpc1	BC051142	Ric3			Kl				1700023F06Rik	Bnip3				Cxadr
	Ighv8-12	Tbc1d31		Camk2n2	Car4	Nptxr			Jam2				4930502A04Rik	Bex2				Lamc2
	Ighv9-2	Arhgap24		Lrguk	Gmds	Cpq			Piezo2				Shc2	Abca8a				Syne2
	Ighv9-4	Atp1b1		Clic6	Osgin1	Adam22			Dzip1				Gm47882	Chac1				Agbl5
	Igkj1	Cpm		Kcnk16	Srpr	Steap2			Kctd12b				Gm26788	Gucy1a2				Serac1
	Igkj2	Cx3cl1		Nacad	Ttyh2	Glt1d1			Gad1				Gm45447	Spint1				Rbp4
	Igkj4	Gpr45		Svop	Nap1l3	Lrrn2			Ctso				Fgfbp1	Th				Eps8
	Igkj5	R3hdm2		Erbb4	Ppp1r26	Cdk5rap1			Per1				Kcnk12	Sgtb				Tspyl2
	Igkv1-117	Ypel2		Ppil6	Pam	Gnaz			Gpr162				BB218582	Gpr63				Epm2aip1
	Igkv1-135	BC005561		Klhdc7a	Eml5	Extl2			Abhd15				Gap43	Nlgn1				Kif21a
	Igkv12-41	Prpf40b		Dsp	Rtn2	Chrnb2			Cnr1				Sel1l3	St6galnac5				Shroom2
	Igkv16-104	Kcnh2		Unc13b	Napb	Rec8			Spag1				Cntn4	Slc35g2				Nynrin
	Igkv2-112	Specc1		C030029H02Rik	Fads6	Bex3			Cntln				Lhfpl5	Sgsm1				Arxes2
	Igkv4-50	Grb14		Ripk4	Plppr2	Ttc30b			Kcnf1				A030001D20Rik	Tceal3				9930021J03Rik
	Igkv4-51	Pced1a		Ush1c	Mcc	Plekha6			Tnr				Mgat5b	Kcnip1				Plekhh1
	Igkv4-53	Ncoa6		Gm13420	Ppl	Hspa2			Rab37				D630045J12Rik	Tmem130				Myef2
	Igkv4-54	Mypop		Ugt2b35	Celf4	Insl6			Ptpn11				Celf6	Krt8				9330182L06Rik
	Igkv4-62	Hbegf		Maob	Casc4	Zfp365			Tmsb15b1				Camk2b	Sowaha				Gm10557
	Igkv4-69	Cenpv		Epha1	Slc29a4	Intu			Skap1				Kctd8	Npnt				Etv1
	Igkv4-70	Vamp2		Galr1	Pcbp3	Hba-a1			Abcb4				Syt7	Plekhh1				Zkscan8
	Igkv4-71	Tmem8b		Ak5	Cds1	Hnf4a			Ccdc122				Wbscr25	Cnnm1				Bmpr1a
	Igkv4-78	Itga3		Rflna	Runx1t1	Hap1			2210408I21Rik				Vstm2a	Spire2				Nptx1
	Igkv4-86	Rere		Prph	Arhgef28	Pfkm			Ccdc148				A230001M10Rik	Dpf3				Dynlt1b
	Igkv4-90	Rph3al		Gm45464	Reep2	Kif5c			Susd1				Gm8909	Ptprr				Abat
	Igkv5-37	Marveld3		Ovol2	Zbed6	Nbea			Sv2b				Pirt	Ripk4				Ctnnd2
	Igkv5-39	Camk2n1		Lrrtm4	Mdm1	Fam216a			Cep112				Insrr	Lgi2				Col4a2
	Igkv5-48	Eml6		Sall1	Arg1	Gpx3			Slc40a1				Acot4	Carmil3				Cyp2j6
	Igkv6-13	Jag2		Med9os	Cbarp	Lmo7			Vil1				Cartpt	Sptbn4				Rab43
	Igkv6-20	Smpd3		Golga7b	Khdrbs3	Ghr			Fam46a				Phactr1	Hadh				Fam120c
	Igkv6-29	Nol4l		Omg	Mgat3	Rab34			Casq2				Sez6l	Dio1				Spock2
	Igkv8-16	Hipk2		Syt13	Svip	Oscp1			Gm16845				Cpn1	Samd13				Syde2
	Igkv8-27	Mtmr7		Rptoros	Farp2	Pex11a			Slc4a7				Kcnma1	Tro				Carf
	Igkv8-34	Myef2		Gm10614	Morn4	Smarca1			P2ry12				Ptprz1	Klhdc9				Pcm1
	Igkv9-120	Zfp523		6030443J06Rik	Lsr	Entpd3			Tenm2				Dynlrb2	Atp8a2				Cnr1
	Igkv9-123	Gprin1		Syt3	Neo1	Ddc			Gm996				Abat	Gm14296				Gdap2
	Igkv9-129	Hist2h2be		Dbh	Gm47232	Smim1			Lrguk				Nav2	Chrm3				Bbs7
	Iglj1	Mapk1ip1		Hydin	Lyrm9	Dync2h1			Per2				Syt2	Gpd1				Galr1
	Igll1	Gdap2		Tmem74b	6430548M08Rik	Pde4c			Dtnbos				Kif21a	Negr1				Sowahc
	Iglv2	Neo1		2700054A10Rik	Epb41l5	Ank2			Stum				Gm47889	Ptprn2				Ppm1b
	Igtp	Cd59a		Pitpnm3	Ffar1	S100a1			Apold1				Igsf21	Prkg1				Arglu1
	Ihh	Gdap1l1		Gm15351	Smim1	Zfp334			Gm29096				Kcnk16	Dsp				Ap3b2
	Iigp1	Arglu1		Arx	Efnb3	Pfn2			Fmo5				Rad51ap2	Zkscan2				Ank3
	Il11ra1	D930016D06Rik		Tsga10ip	P4htm	Hcn2			Mid1				Gm13027	Adgrb3				Cobll1
	Il13ra2	Cdh1		Mapt	Peli3	Tspyl4			Ntng2				Kdf1	Efhc2				Fzd8
	Il18bp	Sorbs2		Ccdc24	Esm1	Slc22a23			Fam19a1				Plcd4	Fbxo2				Dnajb14
	Il2	Nek3		2010300C02Rik	1500009L16Rik	Prepl			Agap2				Tmem45b	Myh14				Atn1
	Il21	Optn		Amer3	Zdhhc2	Cdh2			Dnah9				Gm13061	Nptx1				Cdk13
	Il33	Zfp414		Stmn4	Dipk1b	Dcaf12l1			Dmrtc1a				Gm671	Epb41l5				Nap1l2
	Il6	Maob		Lgi2	Tspyl4	Nr6a1			Tef				Fam151a	Tmem184a				Tead1
	Immp1l	Upf3b		Fam184a	Zfr2	Aldh5a1			Pax6os1				Pla2g2f	Myt1l				Chpt1
	Immp2l	Frzb		Gm30648	Eno2	Zfp618			Nxph1				Gm3510	Lhfpl4				Rbpms
	Ina	Bbs7		Ptprh	N4bp2os	Syngap1			Eldr				Osbpl6	Resp18				Sox4
	Inmt	Arhgef16		Espnl	Fam20c	Ccpg1os			Pcdhga2				Frrs1l	Hist1h4j				Rfx3
	Insm1	Fam193b		Foxo6	Zfp462	Epm2a			Clip4				Gm4419	Klhdc8a				Wfs1
	Iqch	Arhgap39		Six4	Rgs17	Pcx			Rbm3				Prrt3	Calb1				Ddr1
	Iqgap2	Hdac6		Lmo7	Gm20634	Ap1s2			Pcdha2				9530051G07Rik	Actr3b				Zfp651
	Irgm1	Lpcat3		Fbxl2	Rims3	Gm9803			Pcdhga4				Scrn1	Sgpp2				Grb7
	Islr	Dtx3		Dtna	Apln	Gm17690			Cda				Duoxa2	Pcsk1n				Rgag4
	Isoc2a	Tjp3		Cgn	Amph	Pard3			A330076H08Rik				Fstl5	9330182L06Rik				Hnf1b
	Isx	Banp		Shc2	Plk2	Slc6a8			Pcdhga3				Foxn1	Gdap1				Tbc1d32
	Itga2b	Dlg4		Pcdha1	Gfpt1	Irs1			Sgcz				Zfp641	Tmem56				Pura
	Itga3	Hnf1b		Gm19409	Shisa2	Cacna2d1			Angptl4				Gm11592	Plekha6				Golga4
	Itga5	Amph		Gm47163	Grb7	Ahsa2			Slc2a9				Nipal2	Pcdhgb1				Flnb
	Itgb1bp1	4931406C07Rik		Gm43137	Gm20427	Ror2			Hbb-bs				Cc2d2b	Sdk2				Trub1
	Itgbl1	Plekha6		Gm48236	Maged2	Stxbp1			Adam33				Vat1l	Ubxn10				Tnik
	Itih2	Myo10		9430041J12Rik	Aox1	Tat			Apof				Gm13029	Gna14				Erc2
	Itih4	Trim46		4933432K03Rik	Nphp4	Igfals			Necab2				Fbxl2	Epcam				Dagla
	Itln1	Pde1c		6430710C18Rik	Tmem107	Cdcp1			Slc4a10				Gm49450	Sncb				Fgd1
	Itm2a	Rabl2		1700101I11Rik	Gatm	Bace2			Cnga3				Gm16897	Trmt9b				Faxc
	Itpr3os	Cabp7		Pgbd5	Spon2	Ppp1r3d			Oacyl				0610040J01Rik	Gm49083				Ypel2
	Jagn1	Zfp612		Nme5	Elmo3	Cdr2			Fras1				Auts2	Fam135a				Bex1
	Jakmip1	Magi2		Fam189a1	Clba1	Hbegf			Hba-a1				Grp	Susd4				Fmr1
	Jam3	Sipa1l3		Ric3	Trp53inp2	Tctn2			Gm42669				Ccdc136	Nkx6-1				Zfp976
	Jtb	Grb7		Gm49024	Ficd	Stmn2			Rad51ap2				A230065N10Rik	Rragd				Nhsl2
	Jund	Cbarp		Sptssb	Rhobtb1	Kif19a			Ddx60				Ppp1r1b	Tppp3				Nalcn
	Kcna4	Sh3d19		Gm49066	Shisa8	Cntn1			Pcdha1				Chn1	Atp7b				Tmem28
	Kcne4	Arhgef9		Enho	Adarb1	Lonrf2			Barhl1				1500026H17Rik	Fbxl16				Xrcc3
	Kcnh2	Rundc3a		Ky	Lnx1	Arhgef16			A930019D19Rik				Speer2	Klhl32				Rnpc3
	Kcnh5	Ift57		Rgs9	Lzts3	Sptb			Slc35f4				Map6	Insrr				Zmiz1
	Kcnip1	Prss53		Cystm1	Megf9	Slc16a10			Alas2				Efcab6	Tram1l1				Pank3
	Kcnip2	Sec16b		Gm15651	Insm1	Fam131a			Cib3				Pdyn	Epb41l4b				Shroom3
	Kcnj12	Tmem163		Cdk18	Pde5a	Kcnab3			AI838599				Galr1	Msi1				Pcgf3
	Kcnj8	Gm9830		Ephx4	Fbxl2	Zfp667			Hspa1a				Tenm2	Ttc22				Vegfa
	Kcnk10	Ppp1r26		Sez6l	A530020G20Rik	Pdzd4			Nr1d1				Gm50222	Rnf217				Tspan2
	Kcnk12	Robo2		Gprasp2	Cdo1	Cpxm1			Cyp26b1				Pdgfrl	Intu				Vma21
	Kcnq2	Pcgf2		Dpysl4	Lurap1l	Ctnnd2			Cfap54				Dach1	Enpp6				Lysmd3
	Kctd8	Etl4		Sprr2a2	Kdelr3	Scamp5			Ces2e				Gm14705	Gpt2				Lats1
	Kdelr3	Bex1		Wfdc16	Hcn2	Bnip3			Retnla				Gm7102	Sgcz				Sgsm2
	Kdm6b	Maml3		Phactr1	Prkar1b	Thbs3			Gm16432				Ctnna3	Enpp5				Adh1
	Khdc1a	Soga3		C8b	Dzank1	Dact2			Tnni3k				Doc2a	Lrch2				Tmem181a
	Khdrbs2	U2af1l4_1		Insrr	Ncam1	Bbs7			Nxpe4				Chrna3	Creg2				Ubn2
	KIAA1683	Clip3		Amy1	Gstz1	Pcbp3			Btn1a1				Gm49748	Lhx1				Prr12
	Kif3a	Rasgrf1		D630036H23Rik	Ank3	Cdo1			Kcnt2				Tceal3	Mtcl1				Tmem206
	Kif5c	Dach1		Tceal3	Slc7a8	Ndn			Xdh				Hist1h2ba	Mapk13				Kmt2e
	Klc2	Dsp		Frem2	Ppm1l	Cib2			Dlx1				Gcnt3	Zfp618				Lin7c
	Klf15	Fer1l6		Gatm	Sel1l	9030407P20Rik			Stac2				Neurl1a	Auts2				Lactb2
	Klf5	Btbd17		Aqp4	Fam120c	Usp2			Nr1d2				Calb1	Rab9b				Dsg2
	Klhl1	Hmgn3		Efhc2	Sgtb	Adh1			RP24-238M4.4				Ifit1bl2	Lrfn4				Fam83h
	Klhl30	Zfp941		Cdhr1	Shc2	Ap3b2			Gm13032				Tnk1	Sgms2				Adgrg1
	Klhl31	Irs1		Gal	Susd4	March4			Gm10425				Fbxo16	Map2				Syt7
	Klhl33	Ppp1r1a		Minar1	Kif19a	Tshz3			Agpat9				Tro	Fam83g				Rims3
	Klhl4	Kif3a		Hepacam2	Tubb3	Dnajb1			Aim1l				Fam155a	Mdm1				Mcf2l
	Klhl42	Gnaz		Kcnb2	Slc16a10	Mboat2			Zwilch				Lhfpl4	Maob				Lrrc10b
	Klk1	Zfp609		Nupl1	Zfp174	Ift74			Gm8597				Cfap57	Epha1				Pcnx
	Klk1b11	Rab24		Rims3	Rn7s2	Camk2b			Heph				Gm14097	Igsf11				Cdk8
	Klk1b21	Glp1r		Glt1d1	Gm12258	Plekhb1			RP23-357C16.1				Aplp1	Scg5				Mpdz
	Klk1b24	Pard3		Tmem102	Dact2	Gas2			4930597O21Rik				Mc4r	Podxl2				Slc9a7
	Klk1b4	C1qtnf4		Rgs7	Mttp	Usp35			Chp2				Gprc6a	0610040J01Rik				Kcnma1
	Klk1b5	Meis2		Tmem151a	Enah	Dynlt1b			Fam78a				Fgf9	Ocln				Abcd3
	Klk1b7-ps	Nol4		Adcy9	Prob1	Maged1			Gm15587				Vgf	Smim24				2900026A02Rik
	Klk1b8	Mamld1		Iyd	Plekhb1	Ccdc159			Gm11529				B3gat2	Pkp2				Cpd
	Klk6	Mapre3		Nefm	Zfp354a	Wdr34			Mme				Gm37229	Zdbf2				Cnot6l
	Klra13-ps	Wdr60		Gpr142	Cpeb3	Ptprd			Gpa33				Gm11752	Cadps				Mnx1
	Klra3	Hnrnph3		Tmem121	Tcim	Gpr27			Gm15577				Usp51	Lama2				Cntnap2
	Klra4	Zfp516		Sgtb	Tenm2	Gfra1			AC139131.1				Gm48933	Chadl				Hecw2
	Klrb1b	Frmd5		Cyp2c65	Gpr85	Fam184a			Gm44944				Cdhr1	Gpr179				Fam213a
	Klrb1c	Sgsm2		Pcdhb1	Mageh1	Camk2n2			Slco1a1				Mrln	Cobl				Fhdc1
	Kng2	Ankrd13b		Mlxipl	Slc18a1	Tmc4			Acot4				Zfp541	Pnmal2				Nol4l
	Krt20	Fahd1		Nbea	Slc4a3	Zc2hc1c			Baiap2l2				AI463170	Bicdl2				Filip1
	Krtap16-1	Cycs		Camk1g	Mpv17l	Ap1m2			Bst1				Ret	Atf5				Tmem184c
	L1cam	Sema6a		Gm25082	Msi1	Gabrb3			Lamp5				Abhd3	Cdkl2				Lrp8
	L3hypdh	Plekhn1		Slc15a1	Gpt	Cpxm2			Slc27a2				Slitrk3	Vldlr				Snph
	Lactb2	Stox2		Gm44167	Tmem163	Triqk			Per3				Rem2	Gfra1				Rab11fip2
	Lad1	Rai2		Sobp	Dnajb9	D730003I15Rik			Pigr				Nr1h4	Tceal9				Podxl
	Lama3	Fhod3		4931431B13Rik	Slc35f5	Ank3			Hba-a2				Sec16b	Lgr4				Cntrob
	Lamtor5	Tspan8		Cep126	Abhd3	Usp29			Slc37a2				Amn	Sobp				Sp4
	Lancl1	Bcl9		Fut2	Bmp3	Kctd15			Olfr56				Rdh16	Syt7				Marveld3
	Lbh	Slfn9		Aard	Cyp39a1	Clip4			Exoc3l4				Scn8a	Cldn12				Myo5b
	Lcmt1	Mpp3		Kcnma1	Pfkfb2	Wnk2			Atp1a4				Sgms2	Ccdc57				Tulp4
	Lcn2	Fbxl16		9030612E09Rik	Trim46	Ankrd24			Slc7a15				Gm13261	Nr1d2				Frk
	Lct	Myo5b		Cox6a2	1810059H22Rik	Meis3			Ada				Epha10	Col8a1				Ahdc1
	Ldb3	Inpp5j		Gm4598	Nbea	Negr1			A230108P19Rik				Caps2	Lrp2bp				Itpr1
	Ldoc1l	Hspa12a		Zfp612	Fggy	Tox3			Gm12279				Lancl3	Hepacam2				Nfic
	Leap2	2300009A05Rik		B3galt5	Sytl1	Plch1			Nr4a1				A530001N23Rik	Ptprf				Enah
	Lect2	Col27a1		Gfra1	Gad1	Npnt			Hlf				Gm27033	Fn3k				Hivep3
	Lenep	Fam20a		Mesp1	Vsnl1	Ush2a			Cpt1b				Ccdc113	Neil2				Tmem163
	Leo1	Fam101a		Tenm2	Nes	Rab25			Egr3				Pax6os1	Glb1l2				Mtmr7
	Leprot	Cit		Gjb2	Crmp1	Ttc8			Ubd				Minar2	Pcdhga5				Kif3a
	Lgals1	Pcyt1b		Reep6	Apbb1	Eps8l2			Cldn15				Tymp	Enho				Pkp4
	Lgals2	Bend7		Zim1	Ncald	Tnk1			AU022754				Rflna	Mboat2				Zfr
	Lgals4	Gas8		Pomgnt2	Echdc3	Mpz			Ifit1bl1				Gm5294	Aldh5a1				Bicc1
	Lhfpl4	Insm1		Cpeb1	Amt	Serpina10			Gm45218				Kcnh8	Doc2b				C2cd4c
	Lhpp	Scrt1		Ggt1	1810010H24Rik	Hdac6			Gm42504				Gm32926	Snph				Apbb2
	Lhx8	C2cd4b		4930506C21Rik	Cdkl2	Cln6			Gm16299				1700001L19Rik	Dok5				Abca1
	Limch1	Tmc4		Slc27a2	Dnajc12	Gnao1			Slc6a19				D030047H15Rik	Tcp11				Nrep
	Lingo3	Sst		Hist1h2br	Ccl28	Gpr85			Ltb4r1				Iyd	Sptbn2				Dzip3
	Lipm	Lrfn3		Adgrf1	Lancl3	Pip5k1b			Gm16099				Ces1e	Plch1				Tmod1
	Lmo7	Slitrk6		Lmo1	Ap1m2	Dnajc12			Gm30292				Caskin1	Mageh1				Mapre3
	Lmod1	Shc2		Hand2	Tmem255b	Bhlhe41			Gm10073				Grb14	Rnf128				Chm
	Lockd	Echdc2		Gpr173	Cpeb1	Slc37a4			Slc15a1				Esrp2	Galnt18				Kidins220
	Loxl4	Nhsl1		Slc38a5	Otoa	Pfkfb2			Gm16548				Brsk2	Kcnb1				Kcnmb2
	Lpar2	Atxn2		Nkx2-2	Phyhip	Ppargc1a			Cplx3				Nectin3	Gcat_2				Ccdc88a
	Lrfn1	Dlgap1		A330023F24Rik	Plekhh1	Rgs2			Nxpe1-ps				Cyp4f39	Tspyl5				D5Ertd579e
	Lrfn3	Dgkg		Cdk15	Gm17767	Sgtb			Naaladl1				Cdx4	Lrp3				Gria3
	Lrrc10b	Six5		Gm45486	Gm21982	Arnt2			Enpp3				Sult2b1	Gsta3				Pcgf2
	Lrrc17	Bex4		Sptbn2	Xlr3b	Efhc1			Pgc				St8sia5	Tceal1				Gclm
	Lrrc19	Erc2		AI661453	Rorc	Apof			Gm26813				Gm29585	Cped1				Tnrc18
	Lrrc23	Coro2b		Syt2	H2afy2	Unc80			Slc6a20a				Hist1h4c	Mrln				Micu3
	Lrrc27	Fam122a		Gata4	Kcnb1	Unc79			Creb3l3				Adra2a	Lamc2				Ptpn23
	Lrrc66	Snx7		Gm10734	Uggt2	F3			Rec114				Ces3a	Adcy9				Dyrk1b
	Lrrc71	Slc27a4		Gm10069	Dusp18	Cdh22			Naip3				Rab9b	Wnk4				2510009E07Rik
	Lrrn2	Foxa2		Pcsk4	Auts2	Syt7			Pck1				Cldn4	Ptpru				Sgms2
	Lsm5	Rab36		Gm26670	Hist1h1d	Clba1			Dbp				Map9	Arhgap44				Rundc3a
	Lst1	Elavl4		Enah	Gm32031	P4htm			Gm44973				Prr15l	Ppm1l				Tex9
	Ltb4r2	Nrip2		Olfr78	Hap1	B230217C12Rik			Gm28373				Pcdhga7	Best3				Lhfpl4
	Ltbp1	Dnm3		Etnk2	Glt28d2	Nol4			Styk1				Tldc2	Ppp2r3a				Mypop
	Ltbp2	Baiap3		Vinac1	Fam241b	Pex5l			Gm26669				Eprn	Cacng4				Ift88
	Ltc4s	Fkbp1b		Gm13003	B630019K06Rik	Efcab1			Mfsd4b2				1700040D17Rik	Kcnn3				Rab39b
	Ltf	Tox3		Cutal	Hook1	Dync2li1			Gm20476				Mboat2	Reep2				Gpr27
	Ltv1	Zfp827		Gpr62	Smarca1	Ccdc9b			Aqp3				Atp8b1	Drc1				Nxt2
	Lum	Rcor2		Irf6	Fam174b	Cgn			Ly6i				Dagla	Fam187b				Ttc8
	Lvrn	Vdr		Tspan1	Gjb2	Filip1			Ces1g				Foxa3	Celsr3				Cpm
	Ly6a	Ppp4r1l-ps		Dio1	Cerkl	Upb1			Fam205a4				Bex4	Rtn2				Bmpr2
	Lypd1	Defb1		Ubxn10	Gm47761	Amer2			Slc2a7				Dync1i1	Marveld3				Zfp994
	Lypd3	Efnb3		Dmxl2	Cmtm4	Klhl32			Hrnr				Perp	Peg3				Plxna2
	Lypd8	Car15		Spint1	Ggnbp1	Hist1h2bc			Aadat				Fam166a	AV356131				Kat6b
	Lyve1	Gm15706		Gm17767	Ppp1r3e	Sarm1			Cyp2a5				Lrp11	Fbxo16				Mkl2
	Maea	Samd1		Abat	Spaca6	2310030G06Rik			Cyp4a10				Sfrp5	Epha7				Sez6l
	Mafa	Sertad4		Sgsm1	Sema4g	BC051142			Gm14444				Sall1	Clic5				Abca5
	Magi2	Atp1b2		Akap6	Hid1	Tuft1			RP24-77E13.4				Stpg2	Pomgnt2				Diaph2
	Mall	Iqgap2		Pde5a	Map3k13	Hmgcll1			Slc28a1				Gpx2	Oscp1				Specc1
	Malrd1	Ap3b2		Rimkla	Abhd15	Faxc			Gif				Dpysl5	Ttc9				Fgd6
	Mamdc4	Grip1		Adhfe1	2900005J15Rik	Ckmt1			Lyz1				Veph1	Bbs1				Gck
	Maml3	Cdk5r2		Hebp2	Tmod2	Dbpht2			Gstm3				Camk2n2	Nkx2-2				Esrp1
	Man2b1	Gng4		Inpp5j	Spp1	Spock2			Gsta1				Rasd1	Rnd2				Dpp10
	Manbal	Cgn		Plch1	Fbxl21	Nmnat2			Cyp2c55				Ins1	Frzb				Stau2
	Map1b	Anks4b		Ccdc149	Rab36	Reep6			Slc51b				Celf5	Abhd3				Psip1
	Map1lc3b	Slc12a5		Gm13713	Ctnnd2	Gprasp1			Usp9y				Ddit4l	Hdac11				Igf1r
	Map6	A530058N18Rik_1		Cacna2d1	Gpc4	Hist1h1c			Serpina9				B3galt2	Fsd1l				Slc4a7
	Map7d1	Epb41l3		6820408C15Rik	Nr1h4	Arhgef17			Ntsr1				Serpina7	Crb3				D930016D06Rik
	Map7d2	Fbxl2		Gm31812	3425401B19Rik	Kifc3			Gm28037				Psd	Otud7a				Srcap
	Marchf2	Sept_5		Plekhb1	Adcy9	Spock1			Gm28052				Gm49636	Gm2415				Camk2b
	Marchf4	Mcu		Gna14	Lman1	St8sia3			Gm26635				Ocln	1700023F06Rik				Nav1
	Mast4	Cep162		Gc	Spint1	Mdm1			Defa35				Hist2h4	Krt18				Sft2d3
	Mat2a	Adgrl3		Gm15834	Zfp469	Tubg2			Gm20458				1700007K13Rik	Sez6l				Slc25a23
	Mat2b	5930430L01Rik		C2cd4a	Crb3	Uqcc2			Gm14434				Armc4	Xkr4				Cdh8
	Matn4	Ppfia3		Dusp15	Cyp2u1	Ptpru			Gm21119				Gm44698	Mtmr7				Cep290
	Mbd6	Trub1		Tafa1	Chrm3	Fndc5			Defa24				Sgsm1	Filip1				Tns2
	Mc5r	Ptprz1		Cntfr	Il1r1	Dnaja4			Defa17				Inpp5j	Dpep1				Spopl
	Mcfd2	Rgs9		Elmod1	Tfcp2l1	Cux2			Zfp708				Wnk4	Lrrc3				Pik3c2a
	Mcm6	Pyroxd2		Plpp7	Cystm1	Fzd3			Defa29				Gm16984	Gm36543				Pom121
	Mcpt8	Obsl1		Hs3st6	Pcx	Chga			Defa31				1810019D21Rik	Pparg				Hmgn3
	Mcu	Runx1t1		Epcam	Trnp1	Mapre3							Mesp1	Coprs				Zfp608
	Med21	Lrfn4		March4	2810410L24Rik	Pnmal1							AC154200.1	Phldb2				Tmem30a
	Med22	Cuedc1		Dnaic2	1700028J19Rik	Ptprt							Tmem121b	Myo6				Inadl
	Med28	Grik5		Pcx	Gm15927	B9d1							Golga7b	Ccdc24				Nfix
	Mei4	Gabbr2		Tmsb15b2	Akr1c19	Rab3a							Glis3	Ric3				Scand1
	Meis2	Nr1h4		Lgi1	Hyou1	Chic1							Gm39271	Prox1				Srrm1
	Meox2	Gm4419		Galnt14	Steap2	Car10							Tspan2os	Vegfa				Fip1l1
	Mep1a	Gnao1		Zfp786	Cfap69	Magi2							Wdr49	Hist2h2aa2				Dab2ip
	Mep1b	Cnksr1		Fam163a	Smoc1	Pkdcc							Gm30606	Pgf				Fam177a
	Metrn	Speg		Tmprss5	Rph3al	Sgip1							A930019D19Rik	Lurap1l				Pcmtd1
	Mettl23	Ift81		Mapk4	Dynlt1c	Klhdc8b							Gm12248	Dmxl2				Hist2h2be
	Mettl24	Tshz3		Dync1i1	Cd276	Cdkl2							Kcnn3	Esyt3				Atrx
	Mettl7b	1810055G02Rik		Dixdc1	Gm38190	Lrfn4							Cnnm1	Aff2				Lpcat3
	Mfsd4b2	Irx2		Kcnh8	Nat8f1	Wnt4							Syt13	Gpld1				Wdr35
	Mgam	Gpsm2		Phactr3	Pcdhga5	Dixdc1							Six4	Ap1m2				Ttc14
	Mgam2-ps	Cacnb2		Podxl2	Podxl2	Marveld3							Sez6	Nphp1				Fbrsl1
	Mgl2	Pax6		Ttc26	Cacna1d	Tspan8							Dcc	5330413P13Rik				Trerf1
	Mgll	Sytl5		Tmem266	Fam83g	C1qtnf4							Rcan2	Egflam				Arhgap39
	Mgst3	Clcn2		Echdc3	Gm13421	Wdr35							Agbl4	Kif5c				D3Ertd254e
	Mia	Nlgn2		Zfp641	D630039A03Rik	Zdhhc2							Nme5	Cnr1				Pak4
	Mink1	Mtcl1		Peg10	Rhbdl2	Svip							Frk	Gpx3				Fam155a
	Mis12	Ugdh		Rab39b	Eef1a2	Tmc7							4930563E18Rik	Syt1				Dnmt3a
	Misp	Fmn2		Hcn4	Ptprt	Rap1gap2							Sh3rf2	Mgat3				Hnrnph3
	Mknk1	Myo19		Kcnh6	Gm45250	Syp							Gm19719	Gas2				Zfp946
	Mkrn2os	Sh3d21		Itgb6	Tacc2	Fam110b							Ptpru	4930578M01Rik				Tceal8
	Mkx	Tle2		Arhgef16	Cldn10	Kcnh2							2310068J16Rik	Hgfac				R3hdm1
	Mmadhc	mt-Co1		Kcnd3	Gm42659	Napb							Syn2	Tat				Ldoc1l
	Mme	Lmo7		Gm45193	Hist1h1e	Zfp612							Lrp8os3	Zfp641				Fam151a
	Mmp10	Fhad1		Tom1l1	1810062G17Rik	C530005A16Rik							Sv2a	Slc7a14				Tanc2
	Mmp13	Map1b		Scx	Lmo1	Glis3							Maob	2310030G06Rik				A830010M20Rik
	Mmp27	Gse1		Hist1h4n	Samd12	Eya1							Sptbn2	Me1				B4galt6
	Mmp3	Cyp2j6		D630045J12Rik	Zfp641	Ina							Adora1	Clca3a1				Atp2b1
	Mmp8	Mns1		Arhgef19	Coro2b	Map9							Gm41231	Prkar1b				Agl
	Mns1	Cacna1c		Lrp8os3	Stox1	Syt9							Adgrb3	Spock3				Rb1
	Mnt	Lad1		Cpe	Zfp354b	Cacna1c							Papss2	Slc7a8				Tmem150c
	Mnx1	Dhrs11		Adgrb3	Ildr1	Pcsk6							Glb1l2	Slc1a4				Chml
	Mogat1	Spock2		Srcin1	Cntn1	Mgat3							Slc34a2	Arhgef9				Lpp
	Mogat2	Ica1l		2900052L18Rik	4930563E22Rik	Trpm3							Lhcgr	Synpr				Ppp2r3a
	Mospd1	Nav2		Akr1c14	Plpp5	Morn2							Tigd4	St8sia5				Llgl2
	Mpdz	Ky		Ppp4r4	Epcam	Jade3							Gm12524	Pex11a				Armc9
	Mpo	Hcn4		Stox2	Cttnbp2	Khdrbs3							Acvr1c	Pamr1				Rapgef4
	Mptx2	Prrt1		Fgf12	Carmil3	Plut							Nudt11	Rab40b				Megf9
	Mrap2	Tmprss2		Dok5	Cdcp1	Ppp1r26							4930578M01Rik	1700112J16Rik				Pkd2
	Mrc1	Dynlt1b		Tfcp2l1	Ccdc160	Pdx1							Rgs9	Kif21a				Cep131
	Mri1	Tex9		Pex5l	Pex11g	Osbpl6							Cacna2d1	Hcn2				Reps2
	Mrpl12	Epha7		Tph1	Ccdc136	Cpe							Tmem117	Pxylp1				Ptpn21
	Mrpl14	Fat1		Ttc22	Fhod3	Enah							2200002J24Rik	Srgap1				Gltscr1
	Mrpl24	Tmigd3		Pcsk1n	Ddx25	Trim9							Taar1	Ctnna2				Fam126b
	Mrpl28	Wdr78		Rnf128	Tmem56	Zswim5							March11	Zfp13				Ppip5k1
	Mrpl30	Rian		Gm26737	Pcsk9	Spaca6							Tekt4	Arhgef37				Kmt2c
	Mrpl36	Cfap126		Ttll7	Ripk4	Pklr							Reg3g	Sv2a				Myo1d
	Mrpl52	Cspp1		Hpdl	Fut1	Ddx25							Gm48423	Slc44a3				Psd3
	Mrpl53	Plcb3		A930029G22Rik	Frmd5	Slc4a3							Igfals	Xkr7				Phactr4
	Mrpl9	Ffar1		Hpn	Klhdc8a	Btbd17							Atp4a	Fhdc1				Eid1
	Mrps14	Gm16701_2		Acvr1c	Slc38a4	Gdap1							Sez6l2	Nr3c2				Cbll1
	Mrps16	Ccdc173		Cdh20	Creb3l1	Cldn7							Cabp1	Tmsb15b1				Ralgps1
	Mrps18c	Ppp1r3b		Rab3a	Stox2	H2-Q2							Slc35g2	Nol3				Tmtc3
	Ms4a10	Stxbp4		Prkn	Defb1	Mmp24							Gm42596	Arxes2				D3Ertd751e
	Ms4a12	Adh1		Mast1	Gng12	Ncam1							Prom1	Cblc				Rab2a
	Ms4a18	Rsph1		Hist1h2ad	Cep170b	Fras1							Ogdhl	9230112J17Rik				Ubap2l
	Ms4a3	5033417F24Rik		Psd	Mapk8ip1	Gch1							Bmp8b	Zfp9				Tet2
	Msantd1	Tacc2		Lin7a	Papss2	Stk36							1110018N20Rik	Zfp651				Mier3
	Msh4	Eml5		Ttc34	Snap91	Nt5dc2							Cidea	Nfasc				Pnmal2
	Msr1	Nectin3		Tat	Gnaz	Ctsf							Scn1a	Ces2e				Mpzl1
	Msrb1	Spa17		Wdr93	Rab26	Syt14							Sv2b	Cxxc4				Scaf4
	Msx1	Ffar3		Hmgcll1	Epb41l4b	Pitpnm3							Gm13528	Tnfaip8l3				Cpeb3
	mt-Atp6	Amer2		Sowahb	Adgrg1	Tmem107							Ralyl	Gm41584				Dopey2
	mt-Atp8	4732491K20Rik		Dach1	AV356131	Ccdc57							3632454L22Rik	Gnao1				Lrp1
	mt-Co1	Gpr137b-ps		Fez1	Rasgrf2	Coprs							Slc38a4	Uggt2				Napepld
	mt-Co2	Krt10		Gstm7	Sorbs2	Lamc2							Lrfn3	Ifrd1				Rcor3
	mt-Cytb	Ttc22		Syn3	Pdgfrl	Pomgnt2							Oprm1	Erich3				Atp8b1
	mt-Nd1	mt-Atp8		Dagla	Rps6ka2	Gm10076							Upp2	Sst				Twsg1
	mt-Nd2	Gucy2c		Col4a3	Gfra1	Sptbn2							Gm16835	Efna5				Nipal3
	mt-Nd3	Gadd45g		Spag6l	Pip5k1b	Ttr							Mak	Zfp469				Wdr60
	mt-Nd4	Usp29		Gm3373	Camsap3	Wdr31							Evpl	P2ry1				C1galt1
	mt-Nd4l	Kcnq4		Tcte2	Greb1l	Dpp6							Tmem217	Ak1				Dag1
	mt-Nd5	2610005L07Rik		Ror2	Fam83h	Gpld1							Ttc16	Cds1				Arhgap44
	mt-Nd6	Bahcc1		Jph4	Mfsd4a	Gm5617							Dok7	Rap1gap				Plekha7
	Mt1	Rimkla		Rnf186	Adgb	Stox1							Efhc2	Hunk				Polr2a
	Mt2	Evpl		Ghr	Dpp6	Bag2							Jhy	Hnmt				Rsf1
	Mtcl1	Xaf1		Cfap69	Ppp1r1a	Mapt							Iapp	Fam184a				Kcnj11
	Mtfr2	Dpp6		Map3k13	Dhtkd1	H1fx							Gm30015	Dach1				Zfp871
	Mthfs	Grin1		Katnal2	Slc7a4	Zfp92							B230206L02Rik	Psd				Vamp2
	Mttp	Rwdd3		Adm2	Kcnh2	Nkx6-1							Gckr	Gch1				Sh3pxd2a
	Muc13	Cxxc4		Crb3	Aldh5a1	Fbxo16							Sept5	Rundc3a				Prkab2
	Muc2	Aox1		Frk	Dmxl2	Zim1							Aldh1l2	Ttc8				Acsl3
	Muc3	Sobp		Vwa5b2	Capsl	Rimbp2							Rimkla	Cst6				Asap2
	Muc6	Gm30173		Slc26a4	Gpr161	Gpc4							Epn3	Cilp				Hmgn5
	Mvb12a	Col20a1		4930563E22Rik	Ttc26	Nova1							Gm37459	Irf6				Lypla1
	Mxd3	Mbd6		Tmc4	Arhgef19	Scrt1							Cib3	Cys1				Zhx3
	Mycn	Kctd8		Cyb561	Epha1	Arhgef9							Cpeb1	Eps8l2				Syndig1l
	Myef2	Cntrob		Chrnb2	Dlec1	Tmprss4							Rims3	Acvr2b				Lmbrd2
	Myeov2	Casz1		Gucy2c	Maob	Nkx2-2							Gstp2	Snap25				Ubr3
	Myh11	Slc16a11		Cib3	C78859	Tmem178b							Lgi1	Itgb8				Rpgr
	Myh14	Rnf182		Rab3b	Fkbp1b	Ttc26							Elovl4	Prss53				Fktn
	Myl10	Kifc2		Celsr2	Abca5	Rnf227							Rsph4a	Arhgap5				Zcchc14
	Myl3	Sncb		Apol7a	Chn1	Scg3							Bsn	Gnaz				Pde3b
	Myo10	Ccdc57		Dpysl5	Aqp11	Prss53							Pbld2	Cnksr1				Zfp523
	Myo15b	Papss2		Rnf212	Hepacam2	Sgcd							Sost	Lmo7				Smarcc2
	Myo16	Zfhx2		Grb14	Akr1c12	Gm32031							Slc18a3	Pgbd5				Prkaa1
	Myo19	Dcdc2a		Ift81	Ephx4	Plppr2							Ptprt	Aplp1				Sec31a
	Myo1a	6820431F20Rik		Tmigd3_1	Ttc25	Ppy							4921536K21Rik	Cdk5r2				Impad1
	Myo1d	Fam213a		Brsk1	4930570G19Rik	Sec16b							Grb7	Tom1l1				Pcmtd2
	Myo5b	Gcgr		Abcc2	Dnaic1	Cacna1d							Ccdc162	Kcnu1				Ift57
	Myo6	Gm12184		Kif5c	Tead2	Erich3							Pkp2	Eya1				Usp45
	Myo7b	Gm996		Gabbr2	Fosb	Ppm1e							Enho	Sfrp1				Trip11
	Myom2	Tspyl2		Vnn1	5730405O15Rik	Prkar1b							Rph3al	Kcnj11				Zc3h13
	Myrfl	Atat1		Gm26788	Gm42809	Brsk1							Gnaz	6430571L13Rik				Wdr7
	Myt1l	Casr		Syndig1l	Slc22a17	Lrrc24							Dpp6	Cyp2j6				Trim37
	Myzap	Pla2g6		Slc6a9	Ttc9	Kif5a							Erich6	Tnr				Kctd12b
	Mzb1	mt-Co2		Mycbpap	Onecut2	Efna5							Cyp17a1	Ranbp17				Mbd5
	Naaa	St6galnac5		Spsb4	Irx2	Agt							Ano7	Ppp1r9a				Notch1
	Naaladl1	4732414G09Rik		Pip5k1b	Gm14685	Dio1							Ccdc151	Nrxn1				Frs2
	Naca	AI429214		Sim1	Scn3a	Cadps							Ctxn2	Rasd1				Magi1
	Nags	Wipf3		Epb41l4b	Akr1c14	Firre							9130017K11Rik	Zfp791				Ccdc66
	Nat8	Zfp641		Ptprf	Fam135a	Kcnk16							Mpped2	AC241534.1				Taok3
	Nat8f1	Col25a1		Itih4	Glis3	Glp1r							Kcnn2	Scn8a				Arhgap35
	Nat8f2	Nkx6-1		Rerg	Phactr1	Aplp1							4933427I04Rik	Zfp37				Efnb2
	Nat8f4	Epb41l4a		Eps8l2	Igsf11	Spata7							Slco1a6	Bmpr1a				Chd3
	Nat8f5	Pcdhga9		AA986860	Rnf208	Epcam							Akr1c12	Neo1				Fam20c
	Ncam2	Auts2		Wnt4	Ugt2b34	Slc24a2							4930519K11Rik	Nqo1				Cyb5r3
	Ncan	Gm13421		Ggnbp1	Upb1	Hcn4							Nptxr	Pcsk2os1				P2ry6
	Ncoa6	Firre		Mcf2l	Snhg14	Ache							Upk3a	Nefm				Dmwd
	Ncor2	Gm43194		5033421B08Rik	P2ry1	Bbs1							Ptprf	Adarb1				Hipk3
	Ndufa2	Glcci1		2700033N17Rik	Rab3a	Soga3							Tex11	Kcnh6				Slc43a2
	Ndufa3	Tubb1		Slc35d3	Gpd1	Snph							Tmem169	Dbp				AW549877
	Ndufa4	Sult2b1		Grp	Nap1l5	Radil							Gm49335	Acvr1c				Synpo
	Ndufa7	Lingo1		Gm10433	Camk2n1	Abcb4							Gm49776	Fgf12				Cul7
	Ndufb6	Foxo6		Gm47761	Col7a1	Ripk4							A330023F24Rik	Plag1				Prkce
	Ndufc1	Pcsk1n		Tmem38a	Gprasp2	Acsl6							Dact2	Syt13				Uaca
	Ndufc2	Micalcl		Taar1	Clmn	Rgs7bp							Ccdc159	Tmem145				Ank
	Ndufs4	Reep6		Chic1	Ogdhl	Chrm3							Cacna1d	Mlxipl				2410089E03Rik
	Nectin3	Slc6a8		Ankrd24	Copz2	Bcl2l14							Mast1	Cryab				Ube3a
	Negr1	Celsr3		Pcdhga5	Dgkg	Caskin1							Gm44647	Pard3				Cog1
	Neu2	Abhd3		Copz2	Ptprf	Slc7a14							Fzd3	Stx3				Upf3b
	Neurod1	Gpr39		Kcnc3	Bicd1	Pla2g2f							Kcnc3	Gm46404				Tmed7
	Nfic	Elovl6		Camk2n1	2700054A10Rik	Gpr161							A330094K24Rik	Vstm2l				Kif5b
	Nfil3	Thbs3		Cldn10	Irf6	Rimkla							Rhpn2	Fhad1				Clec16a
	Ngfrap1	Pgbd1		Gm30015	Ano7	Pxylp1							Fbxo43	Ap1s2				Zc2hc1a
	Ngp	Tat		Smpd3	4930578M01Rik	Adora1							Cacna1c	Kcnk16				Dlg4
	Nhs	Gm17690		Kcnj3	Firre	Hs3st6							Gm11733	Scnn1g				Itgav
	Ninj2	Kif12		Fgf14	Smim22	Lrrc10b							Tspan1	Mtfp1				Akap11
	Nip7	Clic5		Mfsd6l	A330094K24Rik	Stx3							Ankrd24	Shroom2				Setd1a
	Nit2	Fam120aos		Csmd2	Ccdc149	Cabcoco1							Vip	Pdx1				Atp1b1
	Nkiras1	Rorc		Mrln	Sult4a1	Cxxc4							Pcdha3	Parva				Qser1
	Nkx2-2	Kcnj12		Hist1h1d	2410021H03Rik	Evpl							Mab21l1	Aqp11				Abhd18
	Nkx6-1	Phf21b		AV356131	Sema3c	Ggt7							Pgbd5	Hmgcll1				Bend3
	Nlrp1a	Adgrv1		Gm47962	Stk36	Peli3							Otud7a	Casc4				D430042O09Rik
	Nlrp1c-ps	Aqp4		Gmpr	Faxc	Prob1							Epha8	Ephb2				Pank1
	Nlrp5-ps	5330413P13Rik		1810008B01Rik	Gm34225	Tafa5							Robo2	Ctnnd2				Zfp236
	Nlrp6	Fras1		Prune2	Fam189a1	2700046G09Rik							Olfr982	Arg1				Hivep1
	Nlrp9b	Map6		9530080O11Rik	Apof	Gm4419							Gm45605	Fam183b				Adgrf5
	Nme2	Hcar1		Cdkl2	Kcnc3	Syn2							Slc8a3	Mmp24				Arhgap6
	Nmnat2	Pitpnm3		Neo1	B230216N24Rik	Rph3al							Nap1l5	Actl6b				Fnip1
	Nnmt	Rtkn2		Gm6710	Chrd	Tmem63c							Zfp612	Mapk8ip1				Desi1
	Nnt	Cpt1c		Vdr	Nectin3	A730063M14Rik							Pnma2	Stxbp1				Fam199x
	Nol4	Marchf4		Cfap54	Bace2	Syt13							Ttll7	Fam83h				Rnf214
	Nop16	Kdm6b		C030014I23Rik	Klf15	Atp6v0e2							Ccdc24	Bicd1				Rbbp6
	Nos1	Adra2a		Gm281	Cep126	Lrp3							Entpd3	Camk2n2				Jund
	Npas2	St3gal4		Pla2g2c	Gm10941	Dzank1							Phactr3	Etl4				Arhgef11
	Npc1l1	Fam227a		Ccdc68	Tmc4	Rhbdl2							Ank3	Adh1				Trp53bp2
	Npc2	Vstm2l		Lmtk3	Brsk1	Dusp18							Dner	Bsn				Ankrd12
	Nphs1	Akr1c19		Hgfac	Ptp4a1_1	Crmp1							Gpr179	Gm50318				Zfp667
	Npm3	Pdgfrl		Plppr4	Myh14	Sez6l							Chic1	Neurl1a				Egfr
	Nptxr	Cfap61		1110018N20Rik	Bend7	Asic1							Ero1lb	Macrod2				Ppig
	Nr1d1	Adamts18		Rfx6	Slc7a3	Col9a2							B3galt5	Ulk4				Ift74
	Nr1d2	Ush1c		Gm42902	Grin2c	Cry2							Tafa5	9530077C05Rik				Rhobtb3
	Nr1i2	Col11a2		Cacna1a	Nrsn1	Slc16a12							Gm36634	Nckap1				Rab37
	Nr1i3	Tmem86b		2310068J16Rik	Plpp7	Dnah2							Pex5l	Lrriq3				Heg1
	Nr3c2	Avpr1b		Map6	Dmrtc1a	Fez1							Adgrf1	Btnl9				Smim10l1
	Nr5a2	Tmem267		Bex4	Slc26a8	Bend7							Gm14419	Krt7				Ap3s1
	Nrip2	Celf5		Fam135b	Hist1h2be	Maob							H2-Q1	Shisal1				Gsk3b
	Nrros	H2-Q2		Olfm3	Negr1	Elavl4							Pcdha1	Cib2				Pbx1
	Nrtn	Iglon5		Slc38a11	Dixdc1	Bbs5							Rbp4	Ccser1				Fam92a
	Nrxn1	Car10		Ffar3	Gm15651	Pnmal2							Gm39662	Sorcs1				Ptbp2
	Ntm	Cox6a2		Prepl	Fam171b	Inha							Fam135a	Ndn				Col15a1
	Ntn1	mt-Atp6		Bicdl2	4930524O07Rik	Rtn2							Gm26558	Abca5				Bptf
	Ntng1	Gm16244		Fbxo2	Tmem102	P2ry1							Tubb3	Trpc1				Sos1
	Ntrk2	Maats1		Ccdc39	G6pc2	Per2							Insyn2a	Atp2a2				Mysm1
	Nudt16l1	Syn1		Cacna1d	Iqank1	Msi1							Negr1	Gng7				Ptprm
	Nudt22	Peg3		Kcnn2	Ntn1	Adgb							Cda	Scn9a				Grk5
	Nudt7	Gm17509		Fstl4	Wnk4	Arg1							Gm26608	Ppp1r26				Rcan2
	Nup62cl	Zfp579		Sertm1	Syt3	Cdhr1							Lgals12	Nptxr				Pde8a
	Nupr1	Pou3f4		Aqp11	Sult1c2	Pgbd5							Lin7b	Slc6a19				Tmem131
	Nwd2	Dynlt1c		Hist2h4	Rhou	Snrpn							Gm7467	Cfap126				Ep300
	Nyap2	Erdr1		Cdh1	B830017H08Rik	Cacnb2							Ric3	Gprc5c				Fcho2
	Oaz1	Rem2		Mcc	Psd	St18							Tcp10a	Tmigd3_1				Lrba
	Oaz1-ps	Igsf9b		Rhou	Cldn4	Spon2							Mir707	Gm17767				Fndc3b
	Ocm	Gm2447		Rhpn2	Gpr27	Fam227a							Phf21b	Pkia				Uty
	Odf3b	Gm43223		Gpr63	B930095G15Rik	Slc7a2							Slc6a17	Armcx4				Pitpnm2
	Oit1	Ankrd24		Fam81a	Gstm7	Ak1							Gm47962	Atp8b1				Dvl3
	Oit3	Myt1l		Kcnab3	Lmx1b	Ndst4							Gm2824	Rnf227				Helz
	Olfm4	Unc79		Usp2	Kcnab3	Erv3							Gm14616	Reps2				Fam73a
	Olfr165_1	Syngap1		Upk3a	Zfp612	Wnk3							Akap3	Hs3st6				Phf20l1
	Olfr330	Slc4a4		Ppp2r2b	Dcaf12l1	Kif1a							Gm15722	Plcb1				Srpk2
	Olfr374	Slc25a15		Pwwp3b	Baiap3	Nr1d1							Mroh3	Gm50431				Tbc1d22b
	Olfr78	Gm20518		Scn8a	Aqp4	Disp2							Ern2	Apoo				Slc39a10
	Onecut2	Ccpg1os		Kcnk1	Adam22	Vstm2l							Mycbpap	Kcnh2				Yes1
	Onecut3	Fbxo41		Hist1h4h	Wfs1	Nudt7							2310030G06Rik	Cmtm4				Atrn
	Oprm1	Celf3		Rab3d	Dnajc22	Tmod1							Gm17613	Prune2				Rab27a
	Optn	Pdx1		B930095G15Rik	A330023F24Rik	Mtcl1							Gc	Garnl3				Map4k3
	Ormdl1	Zfr2		Glis3	Magix	Sv2b							Hgfac	Uqcc2				Sgpp1
	Osgin1	Gm13205		Gpt	Ttll7	Gpr19							Large2	Dyrk3				Setd1b
	Osmr	Sox12		Pxt1	Mcf2l	Bmpr1b							Nipal1	Fmo2				Efnb1
	Otc	Gm45234		Slc29a4	Tmod4	Ccdc189							Pdzd7	Fras1				Prickle1
	Otop3	Jph4		Epb41l5	Cst6	Cttnbp2							Snrpn	Stard10				Csf2ra
	Ovol2	Dmtn		Serinc2	Acsl6	Wnk4							ccdc198	Cdh1				Cpsf6
	P2rx1	Rimbp2		Kcnh2	Tmem38a	4930550C14Rik							4931431B13Rik	Kalrn				Scaf1
	P2ry14	Gm1043		Kif5a	Sept5	Tmod2							1700088E04Rik	Ccdc9b				Nr3c2
	Pacsin1	Ptprd		Grin2c	Scn8a	Nphp1							Itih1	Sema3d				Mbnl2
	Pah	Inha		Car8	Ace2	Camk2n1							4930431P22Rik	Prob1				Ppp1r37
	Pald1	Dnah11		Dpf1	Gm44850	Ica1l							Asphd1	Pkdcc				Zbtb7a
	Pam16	mt-Nd1		Gm14634	Sytl4	Scrn1							Tgm5	Pcyt1b				Uba6
	Papss2	Nkx2-2		Rab36	Tro	Glrb							Gm12409	Megf9				4931406C07Rik
	Pard3	Epcam		Frmd5	Olfr648	Sv2c							8430432A02Rik	March8				Smarca4
	Patl2	Dnaic1		Asphd1	Ret	Cyp46a1							Meltf	Kcnma1				Gpatch8
	Pax8	Gm4117		Bco1	5430419D17Rik	1700110K17Rik							Ngef	Il1r1				Plxnb2
	Pbk	Kcnc3		Tcim	Prune2	Abca8b							Lmo3	Thsd4				Rai1
	Pcdh1	mt-Nd4l		Hnf1aos1	March4	Enox1							Acot3	Robo1				Cttn
	Pcdha12	Prr36		Nek5	Chrnb2	Grtp1							Gm29019	Nckap5				Klc2
	Pcdha4	Gm26534		Ocrl	Lgi1	Tmsb15b1							Gm26876	Cpeb3				Rasa1
	Pcdha6	Plppr4		Zfp469	Phf21b	Igsf1							Cox6a2	Snrpn				Gcc2
	Pcdha8	Rab39		Magix	Rimkla	Sntg1							Fgf12	Upp1				Kalrn
	Pcdhac1	Tmem145		Tm4sf4	Prr15l	Cep126							Cfap157	Sgcd				Brpf3
	Pcdhac2	Arntl		Spaca6	Gm572	Krt7							4930413F20Rik	Kdf1				Ash1l
	Pcdhb1	Mapk15		Igsf9b	Tmem117	Pcsk1n							Slc28a3	Arfgef3				Drosha
	Pcdhb11	1700029J07Rik		Mageh1	Arxes2	Susd4							Zp2	Sptb				Ptms
	Pcdhga4	Dqx1		Lrrc36	Gm20627	Capsl							BC046251	A230057D06Rik				Tbck
	Pcdhgb7	Gm15612		Nptxr	Gm20878	Hmgn3							Mapt	9330159F19Rik				Camsap2
	Pcgf2	Slc15a2		Clstn3	Tmem198	Gm15510							Stk32b	Sept3				Col4a1
	Pck1	Gm26798		2810410L24Rik	Gm5860	Gprin1							Baiap3	Pip5k1b				Tarsl2
	Pclo	mt-Cytb		Reep2	Etv1	Sphkap							Svop	Ina				2700081O15Rik
	Pcna	Npnt		Slc38a8	Fam222a	Dner							Gm12296	Galr3				Stam2
	Pcna-ps2	Fam166a		Tmem25	Abca4	Gpr45							Gm39460	Pygo1				Rbm47
	Pcolce	St8sia2		Hapln1	Rab3d	Pamr1							Gm16010	Pde1c				Tmem94
	Pcp4	BB218582		Zfp92	Esyt3	Fbxo36							Pnmal2	Abat				Jakmip1
	Pcp4l1	Rnf186		Klf5	Six4	Maneal							Camk1g	Srrm3				Zfp518a
	Pcsk1n	Elf3		Gm42664	Slc16a12	Morn4							Akap6	Scn3a				Ppp1r2
	Pcsk5	Srp54a		Cntn1	Trpc1	Tef							Gm39157	Rhobtb3				Sec24a
	Pcyt1a	BC048546		Bsn	Rhpn2	Akr1c13							Syp	Snap91				Btrc
	Pddc1	Eps8l2		Ntrk2	Pbld2	Rasgrf1							Pla2g2c	Cep290				Phc1
	Pde8a	1810012K08Rik		Ank3	Slc35d3	Syngr1							Maneal	2700046G09Rik				Lrp6
	Pde9a	Gm10557		Gm45805	Cacna2d1	C2cd4c							2210039B01Rik	Fam160a1				Arl13b
	Pdgfrl	Zfp949		Rragb	Nptxr	Gria2							Kirrel3os	Epb41l3				Arl3
	Pdia2	1110020A21Rik		Tafa5	1110018N20Rik	Grb7							Kcnc2	4632428C04Rik				Acbd5
	Pdrg1	Vnn1		P2rx3	Bsn	Esyt3							Cystm1	Hnf1b				Gtf3c1
	Pdx1	Dpyd		T2	Saxo2	Ptprz1							Nmbr	Tmem218				Myo1b
	Pdyn	Erbb3		Ap1m2	Rcan2	Tmem102							Nrsn1	Fuom				Rsbn1
	Pdzd3	Hnf1a		Cep170b	Map1b	Rragb							Serpina6	B3galnt1				Dapk1
	Pdzk1	Neurod1		Chrd	Hmgcll1	Phyhip							Acsl6	Tubb4a				Cpox
	Per3	mt-Nd5		Chrm3	Klhdc7a	Taar1							Slc25a34	F8				Fam222b
	Pex5	RP23-9C19.1		Camsap3	Slc2a2	Rhpn1							Gm31036	Dusp8				Tbl1x
	Pf4	Gm26912		Fam135a	Hist1h3e	Dipk1b							Gm34552	Mapt				Usp53
	Pfn4	Hnf4a		Slc12a5	Pigr	Nell1							Crb1	Nipa1				Proser1
	Pgap2	Pcdh8		Abca5	Vdr	Kcnh6							Tmem151a	Zcchc18				Zbtb41
	Pgc	Adnp		Gm36371	Agt	Gstz1							Actrt3	Hlf				Bcr
	Pgk1	Ypel4		Cdo1	Rtkn2	Ttc9							Erich5	Matn2				Arid2
	Pgk1-rs7	A1cf		Gm49325	Syn2	Fam57b							Nell1	Sv2b				Dennd1a
	Phactr4	Ptgr1		Lurap1l	Igsf9b	Fam169a							Gm5105	Syt3				Homez
	Phf5a	Dapl1		Cdcp1	Insrr	Fxyd6							Slc25a48	Zc3h12b				Mid2
	Phgdh	Kndc1		Tmem255a	Maged1	AV356131							Ak5	Hapln1				Ythdc2
	Phgr1	Gria2		Steap2	Ptpru	Pgf							Xlr3a	Clmn				Ccdc181
	Phlda3	Dgat1		Peli3	Ankrd24	Ret							Gm50364	4933431E20Rik				Mob1b
	Phospho1	Eef1a2		1700023F06Rik	Rgs11	Bambi							Il23a	Jazf1				Ascc3
	Phox2a	Mgst3		Dzank1	Rnft2	Nalcn							Kcnh2	Chrd				Med25
	Phpt1	Arhgap33		Ppm1l	Eps8l2	Fhit							Aqp11	D630045J12Rik				Avl9
	Phyh	Gm29237		Hnf4g	Degs2	Prune2							Kif5c	Ddo				Map7
	Phyhd1	Peg10		Ntn1	Gcg	Tmem179							Slc44a3	Tspan8				Rnf11
	Pigp	Cobl		Evpl	Gm12758	Mapk8ip2							2810030D12Rik	Fmo1				Kpna3
	Pigr	Cgref1		Dhtkd1	AI661453	Best3							Gm15816	Khdrbs3				Prkca
	Pitx2	Fam222a		Shroom1	Ttc16	Podxl2							Steap2	Sel1l3				Abcb7
	Piwil2	Cda		Maged1	Rbp7	Gpr158							Pacrg	Dst				Prkar2a
	Pkd1l2	Gm10653		H2afy2	Zfp9	Gm16174							Efna3	March4				Polr3d
	Pkd2l2	Gm12299		Syt6	Ica1	Rgs16							Smpd3	Syt2				Simc1
	Pkhd1l1	Caly		Ctf1	Sowahb	Fam107a							Epha5	Scamp1				Vps13d
	Pklr	Crocc		Tmod2	Maneal	Cdh7							Iqank1	Dipk1b				Ubxn2a
	Pkp1	Gipr		Gm49333	Tmem266	Rab36							6430590A07Rik	Spock2				Hspa4l
	Pla2g10	Serpina1b		Bace2	Elavl4	Spire2							Kcnab3	Fam57b				Eif4g3
	Pla2g12b	Crhr1		Nphp4	C1qtnf4	D630024D03Rik							Gm36419	Rian				Eea1
	Pla2g16	2700033N17Rik		Ccdc162	Chmp4c	Gm6999							Gm15706	Cdo1				Dcun1d3
	Pla2g1b	Abhd1		Gm42809	Sostdc1	D130043K22Rik							Sema3e	Dcdc2a				Taf9b
	Pla2g6	Prr22		Nr5a2	P2rx3	Dnaic2							Fbxo2	Wdr35				Arhgap29
	Plagl1	Spata17		Spata17	Mir670hg	Apobec2							Scnn1g	Zfp174				Tbc1d8b
	Platr17	Gjc2		D930015M05Rik	Fbxo41	Nrtn							Hsbp1l1	Glt1d1				Cdc42bpb
	Platr19	Rhobtb1		Meltf	4933406I18Rik	Gm19412							Scg2	Asns				Prrc1
	Plau	9130213A22Rik		Akr1c12	Scgn	Ace2							Ccdc65	Fhl1				Rsrc2
	Plcb3	mt-Nd4		1700019D03Rik	Galnt13	Abcc8							Gm28040_2	Med12l				Ciz1
	Plcd4	Fam83b		Gm48945	Ism1	Cfap61							Spire2	Spa17				Leo1
	Pld5	Nlrp1a		Syt1	Smim6	Pax6							Spaca6	Dync2li1				Rfc2
	Plekhg4	Lor		Gm24407	Pomgnt2	Spint1							Tm4sf4	Nova1				Dedd2
	Plekhg6	Lrrc27		Pllp	Gm45486	Nr1d2							Hist1h2bl	B230217C12Rik				Atraid
	Plin1	Dab1		Ccdc146	Arx	Frzb							Aoc1	Gpihbp1				Cops8
	Plin2	Cyp2s1		2310074N15Rik	1700019D03Rik	Celf6							St6galnac5	Bag2				Cr1l
	Plk2	Cfap44		Akr1c19	Gamt	Lmtk3							Gm13115	Rimbp2				Emc3
	Plk3	Eno4		Svip	Adamts18	Scn8a							Klhl31	Gpc3				Ide
	Plpp3	Gm15697		Neurod1	Cdhr1	Hist2h4							Pwwp3b	Gstz1				Cdc42se2
	Plppr4	G630030J09Rik		Rhov	Gm47163	Cpeb1							Stk36	Myo1d				Cuedc2
	Pls1	Cbln4		Gm5577	Tafa5	Slc26a8							Gm40617	Gpr161				Cct7
	Pm20d1	Pde4c		Ptp4a1_1	Dach1	Hey2							Plekhh1	Ntn4				Etfa
	Pmfbp1	Nfil3		Mapk15	Mmp3	Nap1l2							AI661453	Mpped2				Esam
	Pnlip	1700013F07Rik		Smim1	Smpd3	Atp8b5							Syne4	Zfp30				Cops5
	Pnliprp1	Kcna4		Fras1	Adora1	Actr3b							Sgtb	Epm2a				Scnm1
	Pnliprp2	Gm7628		0610009E02Rik	2310014F06Rik	Sv2a							Rab17	Tnk1				Tmem176a
	Podxl	F730016J06Rik		Gpld1	Amer2	Fgf9							Shisal2b	Rab36				Tarbp2
	Pof1b	Caps2		Stk36	Sgsm1	Celsr3							Barx2	Nectin3				Mrpl27
	Pole4	Rps27rt		Fam166a	Calb1	Rfx6							Mcf2l	Cttnbp2				Phb
	Polr1c	mt-Nd2		Ptpru	Kif12	Pcsk2os1							Smarca1	Ssx2ip				Mat2a
	Polr1d	Adh7		Nek10	Scn2a	Dzip1l							Epb41l4a	Pcdhgb2				Dap3
	Polr2a	Gm43951		Gm15821	Lrrn1	Zcchc18							Col25a1	Ldhd				Fundc2
	Polr2d	Zfp385b		Rgs17	Ndst4	Fam171b							Peg10	Bace2				Arl6ip4
	Polr2g	Cacna1a		Prkar1b	Gm39326	Ulk4							Uckl1os	Maneal				Gnl3
	Polr2h	Prss41		Rad51ap2	Adam32	Gck							Slc12a5	Gabarapl1				Ccdc117
	Pom121	Sptbn4		Hdac11	Galnt14	Kcnip2							Kcnh7	Cyp4b1				Akr1b10
	Popdc2	Fev		Tead2	Asns	Peg3							Ccl28	Pdgfrl				Ubl5
	Postn	RP23-64O4.1		Acsl6	Lonrf2	Rundc3a							Selenbp2	Pfkfb2				Maea
	Pou2f3	Myo3a		Zfp872	Ghr	Gng4							Fam187b	Tshz3				Eif1ad
	Ppargc1a	Gm42984		Grtp1	Cib3	Hspb8							Rab36	Akr1c13				Fibp
	Ppia	Arhgef15		Sec16b	Lrfn3	Ncam2							Mpp3	Celf3				Thyn1
	Ppib	Unc13a		Brd3os	Retnla	Sstr3							Ankrd45	Zfp612				Yipf1
	Ppic	Sult1d1		AC113595.1	Ptprd	Prkn							Spata33	Armcx1				Tmem222
	Ppm1e	Eid3		Ica1	Mfsd6l	Gpr142							Gm572	Clba1				Lamtor4
	Ppm1f	C820005J03Rik		Crhr2	Tmem215	Mtmr7							Gm13066	Fnip2				Itpa
	Ppp1r14d	Gm14167		Trp53inp2	Gm31374	Zkscan4							Stox2	Tmem107				Txndc17
	Ppp1r1a	Ccdc151		Glt28d2	Fgf12	Fgf12							Prune2	Scnn1b				Ndufaf3
	Ppp1r3b	Mirg		Tmem198	Hectd2os	Mycbpap							Lonrf2	Arhgap32				Tfam
	Ppp1r3c	Gm12406		Fam83h	Map9	Mageh1							Fam20a	Ccdc8				Nup85
	Ppp1r3e	Vil1		Maats1	Gm48550	Foxa2							Dgkb	Timp3				Mat2b
	Ppp2r3d	Gm9780		Ank2	Gm34759	Rab3b							Zfp9	Scel				Ric8a
	Ppp4c	Gm609		Degs2	Ppp4r4	Edn3							Rhobtb1	Myo5b				Skap2
	Pqlc1	H1fx		Stxbp1	Serinc2	Srrm3							Med9os	Reln				Mob2
	Prap1	Cfap57		Cmtm8	Osbpl6	9430085M18Rik							Gast	Cpn1				Vrk3
	Prdm9	Slc5a9		Sorbs2	Ddo	Fbxo2							Fam171b	Sorbs1				Vgll4
	Prdx1	Gm17102		6430590A07Rik	Syngr1	Reep2							Dixdc1	Cry2				Imp3
	Prdx3	Gm21887		Eno2	2010300C02Rik	Pacrg							Dusp18	Dpyd				Spr
	Prdx4	Zim1		Hist2h3c2	Syndig1l	Pyy							Fank1	Qsox2				Slc25a3
	Prkar2a	9630001P10Rik		Cd276	Scd3	Grin2c							Cblc	Gpr45				Bfar
	Prkar2b	Gm4791		Slc4a3	Gm46218	Gal3st1							Olfr648	Adi1				Stard7
	Prkd3	A230083G16Rik		Spire2	Isl1	Ubxn10							Capn9	Plppr4				Ntan1
	Prlr	Cdk5rap1		Elovl2	Fstl5	Syt2							Gpld1	Ror2				Rcbtb2
	Prmt1	Stxbp5l		Dmrtc1a	Fhad1	Ypel4							Fabp3	Osbpl1a				Mvb12a
	Prmt8	Srrm3		Chga	Nudt11	Elovl4							9130015G15Rik	Agap1				Colgalt1
	Prn	Rnf112		Ttc25	Atp8b5	Myt1l							Slc16a12	Trpc4				Toe1
	Prob1	Gpd1		Ppl	Cpa3	Grb14							Gm20532	Mettl7a1				Pfdn4
	Prom2	Map2k7_2		Tmem56	Nucb2	Cpne4							Sv2c	Thrb				Trafd1
	Pros1	Krt19		Ggh	Dct	Hand2							Ccdc169	Cdc42bpa				Tor2a
	Prr15	Pou6f2		Cfap61	Ccdc65	Dnal1							Rab39b	Papss2				Manbal
	Prr18	BC030499		Sgcd	Lrrc10b	Degs2							Dusp15	Morn2				Tmem242
	Prrt3	Lrrc16b		Tcea3	C030014I23Rik	Snap25							Lrrc73	Gpr19				Cd200
	Prss1	Pklr		Pfkfb2	Rad51ap2	Fn3k							Tafa1	Tmtc3				Commd8
	Prss2	C530008M17Rik		Gm43813	Slc35g2	Atp2b2							9530080O11Rik	Hdac6				Rtcb
	Prss3	Gm26691		Gnaz	Brinp2	Plppr4							Gm13187	Cgref1				Pgls
	Prss32	Bco2		Ang	Gipr	Svop							Gm9929	Zfp462				Pgs1
	Prss41	Slc35d3		Ntm	Aifm3	Tekt2							Slc29a4	Atp6v0e2				Hdac10
	Prss53	Meg3		Mfsd4b1	Cabp7	Tmem132b							Fgf6	Trp53inp2				2610001J05Rik
	Prss8	Zc3h3		Zfp791	Jph3	Drc1							Cntnap5c	Sort1				Jtb
	Prtn3	Ccdc114		Per2	Pm20d1	Paupar							Gm22661	Gprasp2				Fbxl6
	Psat1	Adamts16		Bambi	Gsto2	Gcgr							Slc6a19os	Bbs7				Mis12
	Psg22	Gm28901		4930578M01Rik	A530001N23Rik	Katnal2							Ano3	2210408I21Rik				Tmem219
	Psg27	Ace2		Tmprss6	Celsr2	Gm16701_2							Gm48419	Celf4				Aar2
	Psip1	Igsf9		Ace2	Gm15834	Enho							Gm41664	Chrnb2				Grn
	Psma2	Gm5577		Cbarp	Gal3st1	Gm42809							4930537H20Rik	Tob1				Mrpl17
	Psma5	Hist1h4i		Galr3	Scel	9530077C05Rik							Foxl1	Ift74				Rchy1
	Psma6	Gm15892		Csrnp3	Fam20a	Bex2							Ttc9b	Ctdspl				Ndufc2
	Psma7	mt-Nd6		E530011L22Rik	Cldn7	B3galt1							Platr26	Rai2				Emc4
	Psmb10	Panct2		Ppp1r9a	Vwde	Gm49542							4930534H03Rik	Dip2c				Lancl1
	Psmb3	Fam84a		Ccdc160	Arhgef16	A530058N18Rik_1							Olfr45	Igf2				Otulin
	Psmb4	Pclo		Bmp3	Vat1l	9330182L06Rik							Gm40190	Gm14399				Cox6c
	Psmb5	Galnt5		Bmp7	Gm15298	Col6a6							Rncr4	B3gnt9				Rbx1
	Psmb7	Hdhd3		Gpr27	Ang	Ush1c							Gm10433	Epb41l1				Arl6ip1
	Psmd14	Lsmem1		Ulk4	Ttc34	Rnf186							Gm45808	Fkbp9				Cox6b1
	Psme2	2210019I11Rik		Tmem107	Tceal3	Slc6a17							Hepacam2	Plce1				Hgsnat
	Psmg2	2900052L18Rik		Mpv17l	Lmo7	AI463170							Gm16499_1	Mcf2l				Grpel1
	Psmg3	B230206H07Rik		Fam160a1	Cyb561	Meg3							1700003E16Rik	Ro60				Ndufs3
	Psmg4	Trim17		Ak1	Kcnk12	Rims2							Gm14486	Morn4				Snx5
	Pter	Selenbp2		2810029C07Rik	Rnf39	1500026H17Rik							Gsta4	Anks6				Immp1l
	Ptf1a	Pcsk2os2		Gm42047	Meig1	Chmp4c							Igsf11	Golim4				Fam136a
	Ptger1	Trpm5		Baiap3	Hist1h4j	Gm20394							Dmxl2	B3galt5				Il15ra
	Ptger3	Gm5616		Lyplal1	Sh3gl2	Dync1i1							Uggt2	Dhtkd1				Cops6
	Ptk7	5330434G04Rik		Xlr3b	Snrpn	Ctnna2							Pip5k1b	Sarm1				Gapdh
	Ptpn23	Olfm4		Dusp8	Bche	Scg5							Firre	Cdh2				Mpdu1
	Ptprd	Abhd11os		Nek11	Gm26944	Hadh							C2cd4d	AI661453				Chmp1a
	Ptprh	Vmn1r4		Pbld2	Ggt1	Grin1							Ror2	Kctd12b				Hmgcl
	Pvr	RP24-502E20.6		Cabp7	Reg3b	Tcte2							Tmem255a	Cnnm2				Lbh
	Pxdn	Muc20		Etv1	Pyy	Brd3os							Dnaic1	Gpc4				Ndufb8
	Pxmp2	Epha1		Mapk8ip1	Plppr4	B830017H08Rik							Hmgcll1	6330403L08Rik				Fam189b
	Pzp	6430503K07Rik		Smim10l2a	Gstp2	Ano9							Lrp2bp	Sdc2				Mgat1
	Qpct	Cntn4		1700088E04Rik	Gm15706	Bco1							Ccdc68	Lonrf2				Asb1
	R3hdm2	Ovol2		Dnah11	Tmprss4	Sult1d1							Ghr	Rps27l				Gcdh
	Rab11fip1	Slc35f2		Lpin3	Erc2	Vegfa							Mesp2	Bcar1				Ppm1f
	Rab17	Lrrtm1		Pcsk6	Ccdc159	Ccdc92b							Klb	Grb14				Rnaseh2a
	Rab24	Nat8f4		Gpr179	Hs3st6	Tmem130							Angptl1	B9d1				Ptrh2
	Rab26	RP24-345M22.2		Fam171b	Gm45605	Cyp4f39							Ces2e	Zfp2				Sys1
	Rab29	Slc44a4		Chrm2	Myrf	Apod							Tmem59l	Scrt1				Tsen54
	Rab31	2310026L22Rik		Elmo3	Chd5	Rasl10b							Cttnbp2	Irs1				Pgap2
	Rab32	Hist2h4		Coro2b	Rhbdl1	Necab2							9430021M05Rik	Prepl				Hint1
	Rab39	4831440E17Rik		Apbb1	Fras1	Fbxl16							Adam32	Dync2h1				Pddc1
	Rab3a	Nyap2		Zfp697	Adgrb3	Wfdc17							Col19a1	Pnmal1				Lmbr1l
	Rab3c	Lrrtm3		Catspere2	Vwa5b2	5330413P13Rik							Syndig1l	Dennd4c				Mrps7
	Rab3il1	Chp2		Gm14685	Mapt	Lhfpl4							Rgs8	Prnp				Commd1
	Rab6b	Galm		Col4a4	Gm30015	Ece2							Ccl25	Galr1				Romo1
	Rabac1	Myh14		Gm27033	Reep6	Pnck							Gabrg1	Gabbr2				Ndufb5
	Rack1	Edn2		Gm11769	Zfp941	Neurl1a							Gm36677	Myh10				Adpgk
	Rad51b	Slc22a13b-ps		Robo2	Rflna	Nap1l5							Gm27177	Mark1				Map2k3
	Raet1e	Gm43270		Scd3	Olfm4	Fam155a							Lrfn5	Slc35g1				Thap3
	Rai2	Gm16035		Sept5	Ghsr	Fbxo41							C8b	Syndig1l				Psmd13
	Ramp1	Abca4		Cst6	Fam155a	Lrrc36							Scn3a	Kcnab3				Ap4s1
	Ramp2	Erich3		Neil2	Gm13594	Adamts18							Klhl33	Ush2a				Psmb7
	Ran	2410021H03Rik		Gpc4	Prkn	Pcyt1b							Fam83g	Abcc8				Nudt16
	Rap1gapos	Gm6588		Cyp4f39	Sptbn4	Akr1c14							Pm20d2	Ift81				Ccm2
	Rapgef3os1	Rep15		Wnk4	Gm11769	Fam187b							Gm50149	Cacna1a				Tceb2
	Rapgef5	Mafa		Atp2a2	Pnmal2	Gm42937							9330182O14Rik	Ffar3				Atp5j
	Rarres2	Myo15b		BC034090	Gm28187	B230322F03Rik							Syngap1	Plpp7				D030056L22Rik
	Rasd2	Gm9770		Ldb3	Fzd3	Shisa2							Gm16315	Lpin3				Rsl24d1
	Rasef	Gm281		Bicd1	Dtnbos	Lrguk							Shank2	Hcn4				Gm17018
	Rassf1	C1qtnf3		6430548M08Rik	Jph4	0610040J01Rik							Snhg14	Rab3a				Gsn
	Rb1	Pabpc5		Gm20275	Gm49937	Ccn2							Avil	Lsr				Bop1
	Rbbp4	AA465934		Clec12b	Caps2	Mirg							Sorbs2	Plekhh3				Gabarapl2
	Rbm44	Gm4221		Caskin1	Gm10734	Ift81							C030014I23Rik	Cdc42ep1				Prmt3
	Rbm47	Liph		Ccdc141	Gpr39	Hlf							Pomgnt2	Klc3				Smim7
	Rbp2	Nnat		Adcy1	Agbl4	Sgpp2							Zdhhc2	Gramd1c				Ccdc58
	Rbpjl	Card14		4921536K21Rik	Prom2	Tceal3							Tmc4	Zfyve21				Prdx2
	Rbx1	1700047M11Rik		Dhrs13os	Nav2	Panx2							Ccdc39	Adk				Tmem60
	Rchy1	Rho		Pih1d2	Gdap1l1	Aqp11							Epb41l4b	Brsk2				Rpl36al
	Rdh16	Myo18b		Capsl	C2cd4a	2810029C07Rik							Gm648	Mical2				Ctsl
	Rdh7	Klhl33		Adgrg1	6030443J06Rik	Rgs7							Arhgap36	Hspa12a				Mmadhc
	Rdh9	Cst6		Shisal1	Nipal1	Ociad2							Rgs7bp	Rab39b				Etv5
	Reep5	4930570G19Rik		Osbp2	Lhfpl4	Pomc							Zmiz1os1	Sept5				Igbp1
	Reep6	Gm26698		Prkd1	Cplx2	Arhgef37							Rbm20	Tenm3				Commd6
	Reg1	D030055H07Rik		Lzts3	Ptprr	Aatk							Nbea	Pcp4l1				Trmt112
	Reg2	Gm26663		Rcan2	Caskin1	C230035I16Rik							Fam83h	Rundc3b				Parl
	Reg3a	4932702P03Rik		2310034G01Rik	Kcnj6	Fkbp1b							Ntrk2	Ddr1				Ppil1
	Reg3b	Tmem139		Slc18a1	Slc12a5	Tenm2							Abca4	Klf12				Myd88
	Reg3d	1700109H08Rik		Zdhhc2	Ldhal6b	Iapp							Dlx2	Pitpnm3				Jagn1
	Reg3g	Greb1		Dnal1	Gm47882	Ins2							Wwc1	Rflna				Sub1
	Reg4	Mlxipl		Nav2	Cth	Vdr							B830042I05Rik	Spata7				Ndufv2
	Rell1	Ugt2b34		Kif12	Fam151a	Gm3294							Dlec1	Erbb3				Usmg5
	Rep15	Prr15		Tspyl5	Gm36543	Lrp11							Scel	Stau2				Nxn
	Rere	4732419C18Rik		Gm42067	Slc28a3	Chn1							Alb	Tjp1				Tomm20
	Rerg	Glra1		Gm13421	Bicdl2	Tnr							Gm4065	Arhgef12				Egfl7
	Retnlg	Tas1r1		Plpp5	2610528J11Rik	Tmem246							2810410L24Rik	Amigo1				Fam58b
	Rfc4	Cnn1		Lrfn4	Trim67	Fmn2							Tmc7	Cdkl1				Erp29
	Rfxank	Ppp1r3c		Tspan8	Myt1	Col25a1							Itgb6	Tceal8				1700123O20Rik
	Rgs2	Foxn1		Hist1h2be	9130230L23Rik	Lix1							1700112J16Rik	Zfyve9				Nedd8
	Rgs22	Gpa33		Adgra1	Slc38a8	Sgsm1							Gm42699	Gpr85				Snapc5
	Rgs7bp	Areg		Kdelr3	Vmn2r29	Fev							Greb1l	Syngap1				Pop5
	Rhbdf1	Gm17484		Zfp174	Gm26559	4930578M01Rik							2310014F06Rik	Tcp11l1				Ntpcr
	Rhobtb1	Fam196a		Greb1l	Gm25082	Gm41584							Etv1	Ddx25				Sec11c
	Rhox3e	Pm20d1		Per3	Unc13b	Celf3							Mfsd6l	Sh3d19				Sf3b5
	Rhox5	Gm9531		H2-Q2	H2-Q2	4930570G19Rik							Usp13	Paqr9				Ngdn
	Rilpl2	Gm16958		9530077C05Rik	Gm49980	Rsph9							Cyp4x1	Dnajc6				Tacc3
	Rmdn3	Taf9		Gstz1	Kcnb2	Olfr78							Tacc2	Igsf9b				Cd300lg
	Rnase1	Gm20627		Angptl7	Ror2	Tspyl5							Duox2	Grip1				Gpc1
	Rnaset2a	Pou2f3		Fam174b	Gm30948	Cds1							Gm13110	Ttc30b				Gm42742
	Rnd2	Tkfc		Dnah2	Lrrc6	Rcan2							Mme	Ypel4				Psmb6
	Rnf128	C030037D09Rik		Cldn4	Kif1a	Cplx2							Ppp4r4	Tbc1d16				Gpn2
	Rnf150	Ddit4l		Msi1	Flrt1	Irx2							Srcin1	Plekha4				Eef1d
	Rnf186	Gm26935		Crp	2900052L18Rik	Stk33							Ttc26	Sec16b				Coq10b
	Rnf212	Acsm3		Gm15706	Vmn2r96	Kcnk12							C1qtnf4	Tctn2				Tomm22
	Rnft2	Slc26a6		Slco1a6	0610009E02Rik	Csmd2							Bdnf	Atp1b1				Timm10b_1
	Rnh1	Sycp1		Ctnnal1	Tox3	2900052L18Rik							Gm49741	Baiap2l1				Tmem9
	Robo2	Fam83e		Gm45151	Pwwp3b	Elmod1							Plekha6	St8sia3				Dtymk
	Rorc	Pof1b		Stox1	Gm39526	Slc29a4							Serinc2	S100a1				Elp5
	RP23-115O21.3	B3gnt7		Rph3al	Lrp11	Sytl4							Vtcn1	Cd276				Atp5g3
	RP23-306P12.3	Klf5		Plppr2	Panx2	Rian							5430400D12Rik	Dpp6				Eif6
	RP23-313J14.7	Arx		Ranbp17	1700112J16Rik	Lrp2bp							Gm49378	Bhlhe41				1810058I24Rik
	RP23-321G17.8	Gm11940		Arhgap44	Gpr119	1700088E04Rik							Brsk1	C77080				Mrto4
	RP23-383B20.1	Ovol1		Mest	Ocln	Lmx1b							Gm26614	Zfp667				Isoc2a
	RP23-399J5.1	3110067C02Rik		Pak6	2310030G06Rik	Col4a3							Vsig8	Gm14403				2002-03-01
	RP23-419K14.11	C230024C17Rik		Tspyl4	Atp6v0e2	Rhpn2							Cfap70	Smim1				Gemin6
	RP23-430K5.3	Pldi		Dlec1	Trpm5	Efhc2							Rtkn2	Shroom3				Uxt
	RP23-93F3.4	Capn8		Hcn2	Gm45330	8030456M14Rik							Bicd1	Capsl				Vamp8
	RP23-9C19.1	Gm28496		Galnt2	1700023F06Rik	Mapk4							Nek10	Creb3l1				Kxd1
	RP24-155I9.3	Adamtsl5		Filip1	Fam184a	Gm15706							Gm3772	Hist1h2bc				Hat1
	RP24-266E2.1	Gm44109		Cftr	Mboat2	Lrp8os3							Ank2	Ccdc30				Rbbp4
	RP24-285L8.3	Lmtk3		Tox3	Cacna1a	Hepacam2							Gm41541	Ift88				Ctu2
	RP24-335D17.3	Gm33370		Lypd1	Efhc2	1700003E16Rik							Gm11769	Cadps2				Mrpl15
	RP24-344F2.1	Gm12279		Dnajc12	Rbp4	Ccdc162							Ido1	Stox2				Tspan14
	RP24-362N13.1	Gm826		Ncald	Gm34574	Pcsk4							Elobl	Tmem65				Atp5h
	Rpgrip1	Lypd1		Grb7	Cntn3	Mettl5os							Efcab10	Aspn				Sytl1
	Rpl10	Tbx3		Qsox2	Ctf1	Tro							Vsnl1	Creg1				Ssr4
	Rpl10-ps3	Xdh		Samd13	Usp51	Gdap1l1							Hist1h2be	H1f0				Gas6
	Rpl10a	Ttll2		Spc25	Rap1gap	Sowahb							Syngr1	Nipal2				Cyb561d2
	Rpl12	Gm15734		Gm49636	Kif5c	Misp							AC109619.1	Ggt7				Hfe
	Rpl13a	Ccnjl		Cmtm4	Gm26531	Akain1							Anks1b	Tmem98				Psma6
	Rpl15	Gm8066		Lonrf3	Csmd2	Meig1							Prkaa2	Olfm4				Tbc1d10a
	Rpl17	Pdzrn4		Gm13031	Pgbd5	Trpc4							Rab3a	Sdk1				Tax1bp3
	Rpl18	Gm12958		Dgkg	Kcnn3	Proc							Prmt8	Tanc2				Ndufs8
	Rpl21	6030445D17Rik		Mpped2	Cpne4	Apoc2							Sstr2	Arhgef17				Psmd14
[truncated: 5,438 more rows]
