# Supplementary material for: The age-dependent regulation of pancreatic islet landscape is fueled by a HNF1a-immune signaling loop
Source: Mech Ageing Dev. Author manuscript; Available in PMC 2025 Dec 16. (PMC12706456; doi:10.1016/j.mad.2024.111951)
Supplement: Table S4 [file NIHMS2123777-supplement-Table_S4.xlsx]

## Sheet: Sheet1
	HUMAN ISLETS
COMPARISON	Sexagenerians vs Quadragenerians	Sexagenerians vs Quinquagenerians
DEG NO	1593	661
	HIRIP3	ABCB1
	KMT2C	ABCC8
	ZNF800	ABHD16A
	ITPRIPL2	ABR
	HSD17B7	ACLY
	ABCB7	ACO1
	HECW2	ACYP2
	DDX31	ADNP
	ACBD5	AGO1
	RLIM	AIF1L
	TMCC3	AKAP12
	PAAF1	AKT1S1
	PRAMEF20	ALDH1L1
	FGF2	ALG1
	ZNF512	ALG13
	CYP8B1	ALYREF
	MLF2	AMACR
	FTL	AMPD2
	ICOSLG	AMPH
	HNF1A	ANAPC7
	SERPINE1	ANKH
	SPNS1	ANPEP
	PEG10	ANXA4
	LRRC14	AP1G1
	PKIG	AP2A2
	ZNF687	APEX1
	MAPK10	APPL2
	CLIC5	ARFGAP3
	ACTBL2	ARFGAP3
	OCIAD2	ARFGEF3
	MRPL32	ARFIP1
	FBXO7	ARG2
	ZMYND8	ARHGAP1
	TPBG	ARHGAP32
	SLPI	ARHGAP5
	NT5E	ARHGEF37
	BORCS7	ARID1A
	MED6	ARIH2
	MISP	ARL6
	VAMP3	ARMC8
	CHPF2	ARMH3
	TAPBP	ARPIN
	MSRB2	ASAH1
	MAFF	ASAP1
	ZSCAN18	ASB9
	IFIT2	ATAD3A
	WDR54	ATP2A3
	NFRKB	ATP2C1
	INPP5K	ATP5F1E
	TUT1	ATP6V0A1
	CALCOCO1	ATP6V0C
	RSRC2	ATP6V0D1
	RRP8	ATP6V1A
	SNX17	ATP6V1B2
	FAM166C	ATP6V1C1
	RALGAPA1	ATP6V1D
	TMEM115	ATP8A1
	CSNK1G1	ATP9A
	UQCC3	ATPAF2
	TP53RK	B3GALT4
	RNASEH2C	B4GALNT3
	ARFGAP3	BANF1
	ATP6V1F	BBS7
	TMEM67	BCL2L13
	MED16	BMERB1
	GLIPR2	BPNT2
	CFAP20	BSG
	TAPBPL	BZW2
	PVR	C17orf75
	TTC8	C1GALT1C1
	DERL1	C2CD5
	IFIT1	C9orf64
	CRTC2	CA12
	PXDN	CA4
	CTSE	CAB39L
	PTPN2	CABLES1
	SNIP1	CACFD1
	TOMM20	CACNA2D2
	ELOA	CADPS
	CHD7	CAND2
	ISG20	CAP2
	DHCR24	CBR4
	CENPV	CBX1
	NDUFB2	CBX8
	CPEB4	CCDC22
	RPP25	CCDC90B
	ABCB6	CCDC93
	PRELID1	CCZ1B
	CCDC51	CDC42BPA
	MRPL23	CDC42BPB
	ANGPTL4	CDH2
	ABHD17B	CDS2
	RCN3	CEP135
	SYNE3	CFC1
	POU2F1	CHCHD3
	MTRF1L	CHGA
	RNF7	CHGB
	SMPD2	CHKB
	SNRPD1	CHMP6
	UBR7	CHP1
	BRWD1	CHTOP
	PRAF2	CISD1
	H3-3B	CKAP5
	GATD1	CKMT1B
	FMC1	CLMN
	CD276	CLTC
	SRCAP	CLU
	ITM2C	CMBL
	ABCC1	CNGA3
	GUCY1A1	CNN2
	LRRC8A	CNN3
	P3H1	CNRIP1
	GORASP1	CNTN1
	FDFT1	COA3
	OTUD4	COBLL1
	MADD	COG4
	DAGLB	COG6
	MCL1	COG7
	DUS3L	COMMD5
	H4-16	COPG2
	MED30	COPS7A
	NCKIPSD	COPS8
	DYNC2H1	COPS9
	SPHK1	COQ6
	RFX5	COQ7
	SLC15A4	CORO1A
	LPIN2	CORO7
	BAZ1B	CPE
	TMTC3	CPLX2
	PPP2R5C	CRELD1
	SAMD1	CRH
	LPCAT1	CSTF1
	HPCA	CTH
	CHD7	CTSL
	SUGP2	CTSZ
	SLC17A5	CUL2
	RNASEL	CUL3
	HLA-DRB5	CUL4B
	XPC	CUZD1
	CAVIN3	CXADR
	PLPP6	CYB5R2
	SLC25A17	CYSTM1
	NDUFAF1	DAGLB
	ORC3	DCPS
	SPTBN1	DDAH1
	ACTG1	DDC
	TMEM120A	DDI2
	BRMS1L	DDR1
	TRIP4	DDX18
	ITSN1	DDX27
	SPTAN1	DDX31
	DHPS	DHX15
	MRGBP	DHX29
	UPP1	DHX9
	PTGIS	DIS3L2
	DYNLRB2	DLG4
	RAVER2	DLGAP4
	MPG	DMXL2
	THUMPD3	DNAJB12
	POLR1F	DNAJC12
	CTDNEP1	DNAJC8
	SLC25A28	DNM1L
	TTC13	DOP1B
	HDAC7	DPP4
	MMGT1	DPP8
	MANEA	DYNC1H1
	PIGX	ECD
	SLC1A5	ECHDC1
	TAF2	ECHDC3
	TMBIM1	ECSIT
	PCDH1	EDC3
	PDHX	EDIL3
	GRN	EFHD2
	CLPP	EIF5A
	HMG20A	ELP3
	PNPLA8	EMC10
	NSDHL	EMC3
	FXR2	EMC4
	BBS5	EML4
	GID8	ENO2
	KRT16	ENTPD4
	CTTNBP2NL	EPM2AIP1
	CDS2	ERH
	PHKA2	ERLIN1
	PSMG4	ERMP1
	TIMM21	ERP27
	RPL7L1	EWSR1
	MEST	EXOC3
	LAMA3	EXOC5
	COL18A1	EXOC6
	KRT10	EXOC6B
	ZFC3H1	EXOC7
	MIER1	EXOSC4
	PUM1	EXOSC5
	MFAP2	F10
	PIN1	FAAH
	MMP24OS	FABP4
	DNAJB12	FABP5
	ABR	FAF2
	SIGMAR1	FAM107B
	GTF3C5	FAM120B
	IRF9	FAM91A1
	C1GALT1	FAM98B
	RAB30	FASN
	WDR7	FBLL1
	NCDN	FBP2
	ACOT8	FBXO45
	BRI3BP	FECH
	DDR1	FNDC3B
	FBXW9	FTO
	RPL10	FUCA1
	EPS8L1	FUT1
	EOGT	FXR1
	NDST2	GAD2
	ERICH5	GADD45GIP1
	CDK5	GALC
	FAM126A	GALNS
	IMMP2L	GAMT
	NAV1	GATC
	CRPPA	GCC2
	PDE4D	GCG
	IRS2	GDA
	CDC40	GDAP1L1
	UBE2Q1	GEMIN8
	AKAP2	GFUS
	IPO8	GGT7
	ASAP2	GHRL
	DCAF6	GIMAP4
	SEMA3E	GLRX3
	LEPROT	GLUL
	INO80	GMDS
	RPF2	GNAI2
	MYADM	GNAO1
	UPF3B	GNAQ
	RTL8B	GNG2
	SCYL2	GNL1
	ZNF598	GNMT
	BMERB1	GNPNAT1
	DOLK	GOLGA5
	RDH14	GOT2
	AGR2	GPRIN1
	PGS1	GRIPAP1
	MUC13	GRN
	RNF11	GSS
	HIP1	GSTA2
	URB2	GTPBP1
	ABHD4	GUK1
	GOLT1B	H1-10
	LPIN3	H1-3
	VMP1	H3-3B
	GTF2E1	H4-16
	DCAF4	HABP4
	RNF170	HADH
	PIP4P1	HDAC6
	ATG4B	HDLBP
	MRPL22	HECTD1
	B3GAT3	HNMT
	BCKDK	HNRNPA2B1
	CEACAM1	HNRNPH3
	DMAC2L	HNRNPK
	C8orf33	HP1BP3
	UQCRH	HPCA
	EMC4	HPRT1
	RABIF	HPS5
	RELCH	HSD17B8
	PXDC1	HTATSF1
	ZNF574	HTRA2
	LGALS9	HUWE1
	CD63	IAPP
	UBQLN1	IDE
	MEAK7	IDH1
	PRADC1	IDH3G
	ALG3	ILVBL
	LRCH4	INA
	MTFR1L	INPP4A
	STAT5B	INTS3
	PPFIBP1	IPO5
	FAF2	IPO8
	SLC9A7	IQGAP2
	CD2BP2	IRS2
	RRP9	ITFG1
	ADAMTS4	ITGA3
	PGM5	ITGB2
	MRPL18	ITSN1
	ACACB	JCAD
	STRN4	JMJD6
	ATAD2B	JUP
	LNPK	KANK1
	SYNJ1	KCTD12
	ECHDC2	KIDINS220
	PNPLA6	KIF1A
	SARM1	KIF1B
	SLC9A6	KIF3B
	ATG9A	KIFAP3
	MZT1	KLC2
	CACNA2D1	KPNA4
	SIRT6	KRT6A
	ALKBH8	LAD1
	VGLL4	LAMB1
	TSSC4	LAMP1
	TIMM50	LDHB
	CHTOP	LEMD2
	PTPN9	LLGL1
	NUB1	LMBRD2
	BCL10	LMCD1
	LSM1	LRRC59
	EMC6	LSM8
	POMGNT2	LYN
	THOC6	LYRM4
	RAB11FIP5	LYST
	SELENOH	LZIC
	ITGA2	LZTFL1
	UCKL1	MACF1
	ZADH2	MAN1A1
	TEX10	MAN2B1
	GCC1	MAP1A
	DNAJB6	MAP1B
	NBEAL2	MAP2
	NCBP2AS2	MAP7
	MRPL15	MAPKAPK2
	SHISA4	MAPRE3
	EMILIN1	MAST4
	ELF3	MCF2L
	BRI3	MCOLN3
	ALS2	ME2
	ATP6AP1	MECP2
	ENDOD1	MFN2
	SPTLC2	MICAL3
	TRRAP	MICU1
	PDK1	MLIP
	UBQLN2	MMAB
	METTL3	MRPL14
	PANK2	MRPL16
	SLC30A1	MRPL17
	CIB1	MRPL19
	MAP4	MRPL2
	ELAVL4	MRPL22
	KBTBD4	MRPL23
	DCAF13	MRPL37
	PPP1R12C	MRPL45
	FKBP10	MRPL47
	TEP1	MRPL52
	DUT	MRPL58
	RBL2	MRPS6
	KRT17	MTARC1
	COG1	MTHFS
	TMEM65	MTMR3
	PDSS2	MTMR6
	CPSF2	MTMR7
	DICER1	MTURN
	SLC30A9	MVK
	AK6	MVP
	CYTH2	MYDGF
	SZT2	NAGA
	VMAC	NARS2
	RNF40	NAT10
	MYL12B	NAT14
	VPS37B	NBEA
	LSM3	NBEAL1
	PSMF1	NCALD
	NAE1	NCBP2AS2
	SRSF10	NDUFA2
	CARD6	NDUFB6
	TMEM168	NEBL
	IRF2BPL	NELFE
	MBP	NFU1
	CAP2	NGEF
	NACC1	NIPSNAP1
	TTC7B	NISCH
	DNMT1	NKIRAS1
	CLCN7	NMES1
	CLPTM1	NOC4L
	GTF2H4	NOCT
	RRP1B	NOL3
	MRPL16	NPM2
	CYHR1	NR3C1
	TM7SF2	NSMCE2
	RAB19	NT5DC3
	KLC3	NUCB1
	TPK1	NUDT16L1
	NSD3	NUDT2
	BPGM	NUP107
	PTGR2	NUP35
	PCYOX1L	NXF1
	PIGH	OCIAD1
	LYSMD3	OGDHL
	TIA1	OPHN1
	TGM2	OTUB1
	SLAIN2	PABPC4
	MON1B	PAIP2B
	EXOSC4	PALLD
	TAP1	PALS2
	KIRREL1	PAPPA2
	ABCB1	PAPSS1
	TRIM65	PAPSS2
	ZC3HC1	PARM1
	TGFB1I1	PAXX
	HDHD5	PC
	LPAR1	PCK1
	ACSS3	PCMT1
	ATF7	PCSK1
	PIGU	PCSK1N
	B4GALT4	PCSK2
	PDF	PDCD11
	IFIT5	PDLIM2
	ATXN1L	PDXP
	ARHGEF11	PECR
	EHHADH	PEF1
	VIPAS39	PEX11B
	MRPS24	PFDN4
	YRDC	PFKFB2
	MCM3AP	PFKFB3
	NOS3	PFKM
	RDH13	PFN2
	FTH1	PGAM5
	MRPL38	PGRMC1
	SLC27A4	PHC2
	ATP11A	PI4K2A
	DOCK6	PIGG
	LAS1L	PIGK
	ATP6V1G1	PIGN
	ARIH2	PIK3R4
	PPFIA3	PIP4K2B
	MRPL45	PISD
	CASP1	PITHD1
	PGRMC1	PITPNM1
	KAT2B	PKM
	AKAP17A	PLCB4
	TSR1	PLIN3
	CHP1	PLOD3
	ZC3H13	PLRG1
	TIMM23	PM20D2
	PTPN12	PMPCA
	TMEM209	POLR2H
	UBAC2	PPIF
	INTS4	PPM1A
	MAVS	PPM1B
	DCTPP1	PPM1E
	GIT2	PPP1R8
	ATG2A	PPP1R9A
	MRPL4	PPP2R1B
	ZMYM2	PPP2R2D
	ZNF185	PPP3CA
	ABCB10	PPP4R2
	RPA2	PPP6R1
	PGAM5	PRPF4
	NIN	PRRC1
	SLC25A52	PRUNE1
	GEMIN8	PSAP
	MIOS	PSAT1
	DR1	PSMC1
	EXOSC7	PTGFRN
	TMEM9	QPCT
	MRPL27	QSOX1
	CANT1	RAB1B
	YPEL5	RAB3A
	AGPAT1	RAB3B
	JMJD6	RAB5A
	CHCHD6	RAB5B
	SHB	RAB6D
	NCOA5	RABGAP1L
	PPP6R2	RABGGTB
	OSBPL11	RANBP10
	ITGB5	RANBP9
	NRP2	RAP1A
	LONP2	RAPH1
	MIEF1	RBFOX2
	FAM83H	RBM12B
	PPIA	RCC1L
	MCMBP	RCN1
	SYNPO2	REEP3
	PMVK	RMC1
	TNK1	RNF14
	FBLL1	ROCK2
	SYK	ROGDI
	SLC27A3	RPH3AL
	TMEM68	RPL12
	KIAA2013	RPL38
	CLASP2	RPL9P9
	PIK3CD	RPRD1A
	RBM15B	RPS10P5
	CAVIN2	RPS17
	YBEY	RPS4Y2
	SRBD1	RRAGA
	DNAJC10	RRM1
	CTDSP1	RRP8
	PAWR	RSL1D1
	KRT19	RUFY2
	HSPG2	RUFY3
	EMD	SAMD4B
	GOLIM4	SARM1
	NKIRAS1	SART3
	PALM	SCARB2
	EXTL3	SCARB2
	HDAC4	SCG2
	HELZ2	SCG3
	NOCT	SCML2
	DDHD2	SCO2
	EPS8	SCRN1
	VKORC1	SCRN3
	NES	SDR39U1
	BDH1	SEC11C
	FAM83G	SEC62
	PPP1R8	SERINC1
	TRAPPC5	SERPINI1
	NMES1	SFXN1
	CSNK2A2	SGSM2
	TWF2	SH3GLB1
	WDR13	SHFL
	MRPS21	SHISA4
	PEX11B	SIL1
	AKR1B10	SIPA1L1
	SRA1	SIPA1L3
	SCRN2	SLC25A46
	HNRNPC	SLC27A3
	TRAF6	SLC2A13
	PSMB9	SLC30A8
	TMPPE	SLC30A9
	LSR	SLC37A4
	ZDHHC17	SLC38A10
	PPTC7	SLC4A1AP
	TRAPPC3	SLC4A4
	STX16	SLC4A7
	SDCBP	SLC6A17
	ARHGAP42	SLC7A2
	MFF	SLC7A8
	TMEM41A	SLC8A2
	PIK3R4	SLC9A7
	COPS8	SLTM
	COG8	SMARCAD1
	TAF5	SMARCC1
	BRAF	SNAP25
	UBTD2	SNAP91
	NADK	SNRNP200
	BBS7	SNRPE
	KIAA1217	SNRPN
	HELZ	SNX17
	ANP32E	SNX27
	RPL13	SNX30
	SCML2	SORL1
	NUDT14	SPATA5L1
	MAF1	SPRYD7
	EXD2	SRM
	PPP1R13L	SRP54
	MTMR3	SRRM2
	LRRFIP2	SSR4
	PECR	ST3GAL6
	HLA-A	ST6GALNAC2
	NLRX1	STOML2
	FUT5	STX18
	KTI12	STX1A
	VPS18	STXBP1
	ITGA5	STXBP5
	TOMM6	SURF2
	PPP1R21	SYN1
	TMEM11	SYP
	PFDN6	SYT7
	STX6	TAGLN3
	FOXRED1	TANGO2
	HAX1	TAOK1
	KIF3A	TATDN1
	RTKN	TBCA
	POGLUT1	TC2N
	FAM120B	TCEAL5
	OPHN1	TEX10
	WASH2P	THOC2
	CPQ	TIMM21
	MVD	TIMM50
	DLG3	TIMP2
	SART1	TK2
	RPTOR	TMEM11
	WWOX	TMEM115
	SH3RF1	TMEM163
	TTC39A	TMEM167A
	WDSUB1	TMEM184A
	WDR77	TMEM219
	MTMR1	TMEM30A
	DCAF1	TMEM63C
	SERPINB9	TMEM65
	PDE4DIP	TMEM68
	SHARPIN	TMF1
	TAF9	TMOD1
	SLC4A7	TOLLIP
	VTI1A	TOM1
	DGLUCY	TOM1L2
	COQ5	TOMM6
	LEMD3	TP53BP1
	AKAP12	TPD52
	THEM6	TPK1
	ATP6V1D	TPM3
	CREBBP	TPPP
	OSBPL2	TRA2B
	EVPL	TRAP1
	PML	TRAPPC10
	VPS28	TRAPPC12
	CEP170	TRAPPC13
	CPSF1	TRIAP1
	CDKN1B	TRIM9
	PKP4	TSC22D4
	NUDCD3	TSPAN13
	LEMD2	TSPAN3
	CUL7	TSR3
	PLSCR1	TTC8
	PROCR	TTR
	TUBGCP2	TUBGCP3
	NELFB	TUSC3
	PDE3A	UAP1L1
	PKM	UBA3
	HSD17B8	UBE2O
	NR3C1	UBE3A
	ROR2	UCHL1
	H1-10	UNC119B
	LPCAT2	UPF2
	TRADD	UPRT
	EHD3	UQCC1
	PIP4K2C	USP48
	NEMF	USP6NL
	SAT2	USP7
	EMC3	VAMP2
	CPT1A	VAMP7
	KRT7	VAT1
	SRRM2	VAT1L
	INTS1	VGF
	TSC22D4	VPS11
	WDR75	VPS13C
	HCCS	VPS33A
	HDAC10	VPS35
	MICALL2	VPS45
	SEPTIN11	VTI1B
	UTP25	VWA5A
	EXOSC5	VWA5B2
	NOC2L	WASHC2A
	FKRP	WASHC5
	SAMD4B	WBP2
	SELENOW	WDR11
	RAB22A	WDR13
	PEX1	WDR24
	BCR	WDR59
	FXR1	WDSUB1
	ARHGAP5	WFDC2
	ARAP1	WFS1
	ACACA	WNK2
	KCTD12	XPC
	FAM241B	XPNPEP3
	TYMP	XPO5
	SCRN1	XRN2
	HECTD1	YBEY
	STAP2	YBX3
	ADPRS	YIPF6
	DHX36	YME1L1
	AFTPH	YRDC
	CNPY4	YTHDC2
	MMAB	YWHAQ
	SNX30	ZBTB7A
	AQP3	ZC3H15
	CKAP5	ZC3HC1
	PEA15	ZCCHC3
	NTAN1	ZDHHC13
	CASP4	ZDHHC17
	ABHD5	ZNF148
	SCAMP3	ZNF638
	ECSIT
	MAN2B2
	BANF1
	ZNF24
	ECD
	SIAE
	DCXR
	POLR3A
	IGBP1
	UBQLN4
	UVRAG
	SLTM
	ADNP
	TARS2
	EIF2B5
	YME1L1
	KIDINS220
	DCAKD
	DHX15
	SSH3
	APBA3
	ARFIP2
	CMSS1
	RNASEH2A
	ENPEP
	SCRN3
	PLD2
	ZFX
	FARS2
	NUP62
	CAMLG
	NDUFAF5
	NXF1
	MAPRE3
	RTN4
	ATP5F1E
	ATP5MF
	ACTN4
	SOWAHC
	HINT3
	MRPL2
	FMR1
	RETREG3
	EPDR1
	L3MBTL2
	COQ10B
	CAPN5
	CMTR1
	DCTN6
	MVK
	NDUFAF3
	UNC119B
	HRAS
	ABHD12
	RBFOX2
	CBR4
	HSPA8
	ATL1
	PPP6R1
	USP6NL
	NAT10
	CD59
	FHL3
	ETHE1
	CHMP6
	RPAP1
	DERPC
	TSPAN9
	CSRP2
	TBCA
	LGALS3BP
	BORCS5
	MICAL3
	LAMTOR1
	HTRA2
	GSTZ1
	AP1G2
	KCTD21
	CYSTM1
	TPM1
	PDXP
	SCAI
	NDUFS8
	TANGO2
	NBEA
	RAB9A
	PBXIP1
	CYRIB
	RRAGA
	CENPV
	MRPL53
	ST3GAL1
	CRBN
	MYG1
	PREB
	ARMC8
	HDDC2
	TRAPPC12
	PDHA1
	CLN8
	TSEN34
	RCN2
	HTT
	ILVBL
	CDC42EP4
	LAGE3
	STARD7
	ATG16L1
	NUP85
	CCZ1B
	CHM
	CD151
	NIPSNAP1
	MCF2L
	TTC5
	HS1BP3
	GRSF1
	IQSEC2
	HPS5
	PLOD3
	MTX3
	PTRH1
	NUDT2
	RAB5A
	VPS26B
	RABGGTB
	PFKM
	CBX8
	SNAP91
	CIC
	BCL2L13
	C8orf82
	IKBIP
	LMCD1
	RELA
	ADO
	TRIM47
	SON
	GSDMD
	PTEN
	GALNT12
	SMAD3
	LAMP2
	ASF1A
	FABP4
	RNF121
	MAL2
	TCIRG1
	ENO2
	BTBD9
	PDCD6
	ALG1
	DIAPH2
	TMEM219
	PNKD
	PPP1R9B
	FBXO22
	PPP4C
	GCDH
	SORBS3
	MBLAC2
	GNL1
	MRPS9
	TK2
	NUDT16
	ERMP1
	RPS10-NUDT3
	MAN2C1
	LLGL1
	RPRD1B
	OSCP1
	CYP7B1
	PCNT
	CAPS
	CRNKL1
	TCF25
	FAF1
	RPL36
	IRF3
	SHROOM1
	TMOD2
	PLEKHA6
	DPY19L1
	PPP2R2D
	GIT1
	KIF3B
	PCTP
	DDX54
	TAB1
	ANAPC7
	ARHGEF16
	C19orf12
	ATAD3A
	RALGAPB
	COL15A1
	ARHGEF37
	AP2S1
	SMARCC2
	RASA1
	GOSR1
	CABLES1
	C1orf122
	SH3BGRL3
	DDX47
	DIABLO
	PPAT
	NOP9
	SCAF8
	LSG1
	AUP1
	DGKA
	ARHGEF40
	PLRG1
	CHKB
	PPP1R12A
	CDIPT
	TTC28
	PIBF1
	INTS5
	SPECC1L
	TBC1D4
	PPP3CA
	SMC5
	DHX29
	RIOX1
	SP100
	STOM
	GOT2
	NACC2
	GOLM2
	TSPAN15
	SRSF9
	IP6K1
	RRM1
	SBNO1
	ZNRF2
	MMS19
	CNNM3
	BAG3
	DBN1
	SCAMP2
	ERLIN1
	CEP135
	ZBTB7A
	DHX37
	IGSF8
	QSOX1
	XPO5
	PALLD
	PYCR3
	GFER
	RANBP10
	PAPSS1
	MTARC1
	SLC12A9
	ILKAP
	CHCHD3
	CSNK1E
	PPP4R2
	SRPK2
	UBE2A
	NCLN
	PDE5A
	PM20D2
	SPTLC1
	DNAJA3
	PPP2R1B
	PITPNM1
	PSME4
	PSMD3
	MFN1
	STX4
	XPNPEP3
	KDM2A
	INF2
	DTYMK
	TMED1
	RASA3
	SLC30A6
	RPS8
	TAPT1
	ATP6V1A
	UBE4B
	DUSP23
	RPP25L
	HNRNPM
	MAP2
	DIP2C
	WASHC2A
	XRN1
	RXRA
	ATP2C1
	ADAM9
	RABL6
	THOC2
	POFUT2
	RMC1
	YTHDC1
	PDS5A
	CRK
	KIF1B
	FAM98C
	SIDT2
	PPP1CB
	EPPK1
	RAP1A
	TSN
	KIF2A
	SLC16A3
	URM1
	H2AX
	TBC1D13
	CAST
	HEATR1
	PFKL
	RSL1D1
	CNPY2
	TIPRL
	STOML2
	UPF2
	ACYP2
	PPM1B
	PDCD10
	FLII
	PKD2
	LXN
	AKAP8
	GTPBP6
	UQCC2
	NTMT1
	GNAI3
	BICD2
	INTS13
	TBL3
	ESYT1
	LYST
	EWSR1
	SEC62
	CYFIP1
	DPP8
	MRPL47
	CCDC43
	IFI35
	RBM19
	AGAP1
	PSME3IP1
	NAGLU
	RTN4
	PUS1
	SART3
	COG4
	MSN
	UBE3C
	RPL18
	KPNA4
	TOR1AIP1
	RCN1
	H6PD
	TPM4
	SMARCE1
	WDR18
	MORF4L2
	BABAM2
	RCC1L
	PTK7
	ARFIP1
	CXXC1
	SNX27
	TMA16
	GUK1
	RABGAP1L
	GAA
	STX18
	CCDC86
	PLOD1
	HNRNPL
	QPCTL
	TCF20
	WDR24
	CTBS
	GNPAT
	TRA2A
	ATP6V0D1
	UBE2Z
	NSMCE2
	VCPIP1
	MAST4
	UTP3
	GRK2
	MRPS18A
	OSGEP
	GTPBP1
	PKM
	UBE3B
	BAG6
	EXOC4
	POLR2H
	HLA-DQA2
	MYOF
	CEMIP2
	PEF1
	MYH10
	ALYREF
	RASAL1
	DLGAP4
	POLR1C
	DDX18
	WDR55
	MROH1
	RBM12
	UBXN1
	DDX55
	PELP1
	TANGO6
	RP9
	SLC12A6
	MAN2B1
	DNAJC7
	NIFK
	CAMK2D
	XAB2
	SRSF6
	TBC1D5
	SELENBP1
	SRSF1
	WASHC5
	RFT1
	TNS1
	PPP1R10
	NPTN
	NOL7
	RABL3
	H1-3
	SIL1
	SEPTIN2
	SYNM
	GALNS
	MRPS6
	ATG2B
	CD58
	TEX264
	ABHD14B
	PES1
	RAB6D
	HECTD3
	PITHD1
	KCTD10
	MACF1
	DDX24
	U2SURP
	DTNB
	MYD88
	GANAB
	VIRMA
	ATP6V1B2
	CDC42EP1
	CD34
	GTF2F2
	COMMD9
	PPM1B
	PSMD4
	AQR
	VPS11
	RALGAPA2
	ABRAXAS2
	RFC5
	RUFY2
	FAM91A1
	SFN
	TBC1D8B
	MTMR6
	TOR2A
	FAM120A
	CELF1
	ARMH3
	USP32
	CROCC
	NUDT4
	KRT9
	RBP1
	DCP1A
	IDH3G
	HTATSF1
	PHC2
	LGALS3
	GRWD1
	AKT2
	DIP2A
	NOLC1
	SMARCA2
	COPE
	MTA3
	YWHAQ
	LUZP1
	COQ7
	TAOK1
	SDR39U1
	IPO4
	CORO1C
	PARD3
	FCHSD1
	PTPN11
	USP16
	CYFIP2
	SRSF7
	GLE1
	SH3GLB1
	CCDC90B
	LRATD2
	LZTS2
	MACROD1
	OTUB1
	CCS
	CPSF3
	POLD1
	ZNF326
	RPL15
	TADA1
	FADD
	TFAM
	GRIPAP1
	M6PR
	AASDHPPT
	SLC35E1
	THTPA
	TMEM43
	DHX16
	COMMD5
	TVP23C
	KRT13
	CLTA
	NELFE
	MAP7
	CKB
	YARS2
	TPM3
	CSTF1
	PTPN6
	TRAPPC8
	GNG12
	NUCB1
	HSPA14
	DPM3
	MTHFR
	POLR2E
	UPRT
	HACE1
	UCHL3
	FAAH
	IPO7
	EMC10
	TUBGCP3
	DIS3L2
	SIPA1L1
	ANXA5
	GNA13
	G6PD
	CALD1
	TUBB6
	APEX1
	RPS28
	TIMM29
	GNAQ
	VPS52
	PHKG2
	CAPN1
	COPS7A
	SAAL1
	RAB1B
	NAGA
	NLN
	PRPF40B
	RPS18
	RPS27A
	BID
	HDHD3
	CHMP4B
	REEP3
	SEC24B
	POLR1G
	MOCS3
	ALG10B
	LSM8
	SNX4
	CYB5B
	NAA30
	SNRNP200
	UBE2G2
	SNX7
	TRIP10
	BOP1
	ARMC9
	PSMC6
	EDC3
	UBE3A
	MIA3
	YWHAZ
	PPP1CA
	MYO18A
	PRPSAP1
	EXOC3
	GUCY1B1
	KDM1A
	NECAP2
	RICTOR
	NUP93
	PAF1
	PPL
	EIF4H
	ZNF638
	NUP133
	COG5
	HNRNPH3
	YIPF6
	NOL3
	TBC1D2B
	LMNB2
	PKP3
	ROCK2
	LIMD1
	C9orf64
	RBM8A
	SNRPA1
	CTR9
	NUP214
	AGL
	TRA2B
	EIF2B4
	CCDC93
	PRRC1
	PSMC1
	IFI30
	GBE1
	ANKFY1
	RPL14
	GSS
	SMAD1
	SBF1
	AP2A2
	AAR2
	GEMIN5
	EBNA1BP2
	CC2D1A
	ATXN2L
	VIM
	PLAA
	ARF1
	ABCF1
	VEZF1
	DERL2
	MFN2
	INTS3
	CAPNS1
	SNRPN
	TM9SF4
	LYRM4
	FDPS
	RAB35
	ITGB4
	RUFY1
	ARHGEF10L
	CUL4B
	SMTN
	AGO1
	EMC2
	TOM1
	AP1G1
	CRLF3
	CCDC22
	MYH14
	ACTG1
	HDAC1
	METTL16
	CDC42BPB
	ARF4
	FNTA
	COLGALT1
	CALM3
	MYL9
	MPRIP
	RANBP9
	PSMD6
	UBXN4
	NCKAP1
	ILK
	ZC3HAV1
	SFPQ
	PBRM1
	GMEB1
	CAPN2
	VPS33A
	ANKHD1
	KPNA1
	PFDN4
	TRAPPC13
	STXBP2
	STAG2
	WDR11
	CCNYL1
	COPG2
	SCAMP4
	CLASP1
	CLTC
	GABPA
	ARHGAP1
	ZDHHC13
	VPS35
	TBC1D24
	WDR91
	GSTK1
	PCID2
	SHFL
	NUP98
	CAD
	MTM1
	SYNGR1
	ZZEF1
	NDUFA11
	SMU1
	VPS51
	NKRF
	SCAF11
	NMRAL1
	HEBP2
	IPO5
	DHX9
	EIF3A
	HNRNPK
	KRT5
	UBA3
	LRP1
	LAMA4
	CISD1
	FTSJ3
	ADCY6
	CCDC9
	KIFAP3
	MON2
	LMO7
	CNOT1
	NUMA1
	NUP155
	EXOC6
	PSMB2
	PIP4K2B
	CUL2
	COQ6
	GLA
	DENND10P1
	CERT1
	ARPC4
	USP7
	SNRPE
	UBE2O
	RAB5B
	GOLGA5
	WDR37
	RPS26
	CBL
	USP4
	XPO7
	FNTB
	HUWE1
	PRPF19
	UBR1
	DPP7
	XRN2
	EHD1
	FLNC
	DYNC1H1
	UBE4A
	SYPL1
	MTOR
	SNRNP70
	PLEC
	CTSC
	TUBG2
	COG7
	RPL21
	UMPS
	MRPL58
	FTO
	DCPS
	ASCC2
	APEH
	LMNA
	CBX1
	NSFL1C
	TUBGCP4
	ABCF3
	UNC45A
	COG6
	NDUFB6
	RPS9
	CTBP2
	GTF2H3
	BIRC6
	TPM2
	ZER1
	FAM98A
	BUB3
	ZNF207
	EIF2S2
	EXOC7
	GMPS
	LRRFIP1
	HDAC2
	SRRT
	PPM1A
	GLRX5
	OCIAD1
	PSMB1
	NMNAT1
	GTF2F1
	MTAP
	ACAT2
	CDK9
	ITSN2
	HEATR5B
	GOLPH3
	HNRNPA2B1
	VAMP7
	ACTN1
	MYL6B
	DDI2
	SRI
	BLOC1S4
	TTC37
	DDX27
	SRP19
	RTCB
	GALK2
	NAXE
	EFHD2
	HGD
	NME1
	COBLL1
	ERH
	CDC37
	HNRNPD
	AACS
	CNN3
	TUBB2A
	RPL12
	LAMB1
	DNAJC8
	BZW2
	MPP1
	RNF14
	NDUFA2
	CHMP3
	CALR
	DBT
	KTN1
	FUT1
	PSMA2
	TATDN3
	CHMP2B
	FKBP1A
	AKR1A1
	ZNF148
	SMARCAD1
	PEBP1
	VLDLR
	STMN2
	ARFGAP3
	RPAP3
	SMARCC1
	PPA1
	PTER
	MIX23
	PABPC4
	SRP54
	PAXX
	GGCT
	FBP2
	TAX1BP3
	N4BP1
	ARFGAP1
	DDAH1
	CNN2
	IDH1
	ERP27
	CA12
	TIMM13
	CORO1A
	COA6
	ARHGAP32
	GNMT
	RPS10P5
	RPL9P9
	ACO1
	GAMT
	TXNL4A
	SHTN1
	FNDC3B
	HAGH
	ECHDC3
	SSR1
	LRRC59
	RAP1GAP2
	CXADR
	GSTA2
	MAPKAPK2
	RGN
	ZNF706
	SPART
	NPC2
	HSPE1
	MUC1
	EEF1B2
	AIF1L
	TC2N
	ALDH1L1
	TRIAP1
	NANS
	TATDN1
	CTH
	APOE
	PSAT1
	RPL38
	ZNF330
	FAM107B
	MYDGF
	CLDN7
	LDHB
	SUMO3
	VIL1
	UBE2G1
	AKT1S1
	UFM1
	FGA
